# Supplementary material for: (E)-1-(3-Eth­oxy-2-hy­droxy­benzyl­idene)thio­semicarbazide
Source: Acta Crystallogr Sect E Struct Rep Online. 2012 Jan 11;68(Pt 2):o340–1. doi: 10.1107/S1600536812000487 (PMC3275025; doi:10.1107/S1600536812000487)
Supplement: Supplementary file 1 [file e-68-0o340-sup1.cif]

##############################################################################
#                                                                            #
# This CIF contains the data in a paper accepted for publication in          #
# Acta Crystallographica Section E. It conforms to the requirements of       #
# Notes for Authors for Acta Crystallographica Section E, and has been       #
# peer reviewed under the auspices of the IUCr Commission on Journals.       #
#                                                                            #
# Full details of the Crystallographic Information File format               #
# are given in the paper "The Crystallographic Information File (CIF):       #
# a New Standard Archive File for Crystallography" by S. R. Hall, F. H.      #
# Allen and I. D. Brown [Acta Cryst. (1991), A47, 655-685].                  #
#                                                                            #
# The current version of the core CIF dictionary is obtainable from          #
# ftp://ftp.iucr.org/pub/cif_core.dic.                                       #
#                                                                            #
# Software is freely available for graphical display of the structure(s)     #
# in this CIF. For information consult the CIF software page                 #
# http://www.iucr.org/resources/cif/software.                                #
#                                                                            #
# This file may be used for bona fide research purposes within the           #
# scientific community so long as proper attribution is given to the journal # 
# article from which it was obtained.                                        #
#                                                                            #
##############################################################################
data_global
_audit_creation_method     'form.cif (version 2.0)'
_journal_data_validation_number     ?
_journal_date_recd_electronic     2011-12-27
_journal_date_accepted     2012-01-05
_journal_name_full     'Acta Crystallographica, Section E'
_journal_year     2012
_journal_volume     68
_journal_issue      2
_journal_page_first     o340
_journal_page_last     o341
_journal_paper_category     QO
_journal_paper_doi     10.1107/S1600536812000487
_journal_coeditor_code     SU2360
_publ_contact_author_name     'Prof. Tahir, Muhammad Nawaz'
_publ_contact_author_address
;
Department of Physics
University of Sargodha
Punjab, Pakistan
;
_publ_contact_author_email     'dmntahir_uos@yahoo.com, zsrkk@yahoo.com'
_publ_contact_author_fax     ?
_publ_contact_author_phone     ?
_publ_section_title
;
(<i>E</i>)-1-(3-Ethoxy-2-hydroxybenzylidene)thiosemicarbazide
;
loop_
    _publ_author_name
    _publ_author_address
    'Adabi Ardakani, Amir'
;
Ardakan Branch,
Islamic Azad University,
Ardakan,
Iran
;
    'Kargar, Hadi'
;
      Department of Chemistry,
      Payame Noor University,
      PO BOX 19395-3697 Tehran,
      I. R. of IRAN
;
    'Kia, Reza'
;
      X-ray Crystallography Lab.,
      Plasma Physics Research Center,
      Science and Research Branch,
      Islamic Azad University,
      Tehran,
      Iran
      and
      Department of Chemistry,
      Science and Research Branch,
      Islamic Azad University,
      Tehran,
      Iran
;
    'Tahir, Muhammad Nawaz'
;
Department of Physics
University of Sargodha
Punjab, Pakistan
;
data_I
_audit_creation_method     SHELXL-97
_chemical_name_systematic
;
(<i>E</i>)-1-(3-Ethoxy-2-hydroxybenzylidene)thiosemicarbazide
;
_chemical_name_common
;
;
_chemical_formula_moiety     'C10 H13 N3 O2 S'
_chemical_formula_sum     'C10 H13 N3 O2 S'
_chemical_formula_iupac     'C10 H13 N3 O2 S'
_chemical_formula_weight     239.29
_chemical_melting_point     ?
_symmetry_cell_setting     monoclinic
_symmetry_space_group_name_H-M     'P 21'
_symmetry_space_group_name_Hall     'P 2yb'
loop_
    _symmetry_equiv_pos_as_xyz
    'x, y, z'
    '-x, y+1/2, -z'
_cell_length_a     6.0728(3)
_cell_length_b     16.1595(8)
_cell_length_c     12.8490(6)
_cell_angle_alpha     90.00
_cell_angle_beta     90.238(3)
_cell_angle_gamma     90.00
_cell_volume     1260.91(11)
_cell_formula_units_Z     4
_cell_measurement_reflns_used     2525
_cell_measurement_theta_min     2.45
_cell_measurement_theta_max     29.45
_cell_measurement_temperature     291(2)
_exptl_crystal_description     'Plate'
_exptl_crystal_colour     'colourless'
_exptl_crystal_size_max     0.24
_exptl_crystal_size_mid     0.14
_exptl_crystal_size_min     0.08
_exptl_crystal_density_diffrn     1.261
_exptl_crystal_density_meas     ?
_exptl_crystal_density_method     'not measured'
_exptl_crystal_F_000     504
_exptl_absorpt_coefficient_mu     0.247
_exptl_absorpt_correction_type     multi-scan
_exptl_absorpt_process_details     '(<i>SADABS</i>; Bruker, 2005)'
_exptl_absorpt_correction_T_min     0.7999
_exptl_absorpt_correction_T_max     0.9262
_exptl_special_details     ?
_diffrn_ambient_temperature     291(2)
_diffrn_radiation_type     MoK\a
_diffrn_radiation_wavelength     0.71073
_diffrn_radiation_source     'fine-focus sealed tube'
_diffrn_radiation_monochromator     graphite
_diffrn_measurement_device_type
;
Bruker SMART APEX CCD area-detector
;
_diffrn_measurement_method     '\f and \w scans'
_diffrn_detector_area_resol_mean     ?
_diffrn_reflns_number     12062
_diffrn_reflns_av_R_equivalents     0.0748
_diffrn_reflns_av_sigmaI/netI     0.1506
_diffrn_reflns_theta_min     1.58
_diffrn_reflns_theta_max     28.30
_diffrn_reflns_theta_full     28.30
_diffrn_measured_fraction_theta_max     0.989
_diffrn_measured_fraction_theta_full     0.989
_diffrn_reflns_limit_h_min     -8
_diffrn_reflns_limit_h_max     7
_diffrn_reflns_limit_k_min     -21
_diffrn_reflns_limit_k_max     19
_diffrn_reflns_limit_l_min     -17
_diffrn_reflns_limit_l_max     17
_diffrn_standards_number     0
_diffrn_standards_interval_count     .
_diffrn_standards_interval_time     .
_diffrn_standards_decay_%     ?
_refine_special_details
;
 Refinement of F^2^ against ALL reflections.  The weighted R-factor wR and
 goodness of fit S are based on F^2^, conventional R-factors R are based
 on F, with F set to zero for negative F^2^. The threshold expression of
 F^2^ > 2sigma(F^2^) is used only for calculating R-factors(gt) etc. and is
 not relevant to the choice of reflections for refinement.  R-factors based
 on F^2^ are statistically about twice as large as those based on F, and R-
 factors based on ALL data will be even larger.
;
_reflns_number_total     5428
_reflns_number_gt     2303
_reflns_threshold_expression     I>2\s(I)
_refine_ls_structure_factor_coef     Fsqd
_refine_ls_matrix_type     full
_refine_ls_R_factor_all     0.1788
_refine_ls_R_factor_gt     0.0564
_refine_ls_wR_factor_gt     0.0877
_refine_ls_wR_factor_ref     0.1188
_refine_ls_goodness_of_fit_ref     0.919
_refine_ls_restrained_S_all     0.918
_refine_ls_number_reflns     5428
_refine_ls_number_parameters     293
_refine_ls_number_restraints     1
_refine_ls_hydrogen_treatment     constr
_refine_ls_weighting_scheme     calc
_refine_ls_weighting_details
                 'calc w=1/[\s^2^(Fo^2^)+(0.0341P)^2^] where P=(Fo^2^+2Fc^2^)/3'
_atom_sites_solution_hydrogens     geom
_atom_sites_solution_primary     direct
_atom_sites_solution_secondary     difmap
_refine_ls_shift/su_max     0.000
_refine_ls_shift/su_mean     0.000
_refine_diff_density_max     0.214
_refine_diff_density_min     -0.206
_refine_ls_extinction_method     'SHELXL97 (Sheldrick, 2008)'
_refine_ls_extinction_coef     0.0087(9)
_refine_ls_extinction_expression
                                  'Fc^*^=kFc[1+0.001xFc^2^\l^3^/sin(2\q)]^-1/4^'
_refine_ls_abs_structure_details     'Flack (1983), 2232 Friedel pairs'
_refine_ls_abs_structure_Flack     0.54(11)
loop_
    _atom_type_symbol
    _atom_type_description
    _atom_type_scat_dispersion_real
    _atom_type_scat_dispersion_imag
    _atom_type_scat_source
    'C' 'C' 0.0033 0.0000
                         'International Tables Vol C Tables 4.2.6.8 and 6.1.1.4'
    'H' 'H' 0.0000 0.0000
                         'International Tables Vol C Tables 4.2.6.8 and 6.1.1.4'
    'N' 'N' 0.0061 0.0000
                         'International Tables Vol C Tables 4.2.6.8 and 6.1.1.4'
    'O' 'O' 0.0106 0.0000
                         'International Tables Vol C Tables 4.2.6.8 and 6.1.1.4'
    'S' 'S' 0.1246 0.0000
                         'International Tables Vol C Tables 4.2.6.8 and 6.1.1.4'
_computing_data_collection     'APEX2 (Bruker, 2005)'
_computing_cell_refinement     'SAINT (Bruker, 2005)'
_computing_data_reduction     'SAINT (Bruker, 2005)'
_computing_structure_solution     'SHELXS97 (Sheldrick, 2008)'
_computing_structure_refinement     'SHELXL97 (Sheldrick, 2008)'
_computing_molecular_graphics     'SHELXTL (Sheldrick, 2008)'
_computing_publication_material
                             'SHELXTL (Sheldrick, 2008) and PLATON (Spek, 2009)'
loop_
    _atom_site_type_symbol
    _atom_site_label
    _atom_site_fract_x
    _atom_site_fract_y
    _atom_site_fract_z
    _atom_site_U_iso_or_equiv
    _atom_site_adp_type
    _atom_site_calc_flag
    _atom_site_refinement_flags
    _atom_site_occupancy
    _atom_site_symmetry_multiplicity
    _atom_site_disorder_assembly
    _atom_site_disorder_group
    C C1 0.2843(8) 0.3987(3) 1.0328(4) 0.0372(13) Uani d . 1 1 . .
    C C2 0.1042(9) 0.3625(4) 1.0844(4) 0.0424(15) Uani d . 1 1 . .
    C C3 -0.0613(8) 0.3257(4) 1.0275(4) 0.0485(16) Uani d . 1 1 . .
    H H3 -0.1804 0.3020 1.0617 0.058 Uiso calc R 1 1 . .
    C C4 -0.0523(9) 0.3236(4) 0.9203(4) 0.0562(16) Uani d . 1 1 . .
    H H4 -0.1637 0.2980 0.8824 0.067 Uiso calc R 1 1 . .
    C C5 0.1241(9) 0.3600(3) 0.8695(4) 0.0478(15) Uani d . 1 1 . .
    H H5 0.1287 0.3594 0.7972 0.057 Uiso calc R 1 1 . .
    C C6 0.2951(8) 0.3976(3) 0.9255(4) 0.0381(13) Uani d . 1 1 . .
    C C7 -0.0470(9) 0.3298(4) 1.2529(4) 0.062(2) Uani d . 1 1 . .
    H H7A -0.0526 0.2708 1.2390 0.074 Uiso calc R 1 1 . .
    H H7B -0.1900 0.3534 1.2367 0.074 Uiso calc R 1 1 . .
    C C8 0.0081(10) 0.3445(4) 1.3637(4) 0.079(2) Uani d . 1 1 . .
    H H8A 0.1469 0.3190 1.3798 0.118 Uiso calc R 1 1 . .
    H H8B -0.1046 0.3211 1.4069 0.118 Uiso calc R 1 1 . .
    H H8C 0.0177 0.4029 1.3763 0.118 Uiso calc R 1 1 . .
    C C9 0.4833(8) 0.4345(3) 0.8726(4) 0.0420(14) Uani d . 1 1 . .
    H H9 0.5945 0.4587 0.9121 0.050 Uiso calc R 1 1 . .
    C C10 0.7230(8) 0.4779(3) 0.6336(4) 0.0528(17) Uani d . 1 1 . .
    N N1 0.4996(7) 0.4345(3) 0.7738(3) 0.0486(13) Uani d . 1 1 . .
    N N2 0.6925(7) 0.4696(3) 0.7372(3) 0.0530(14) Uani d . 1 1 . .
    H H2N 0.7890 0.4848 0.7866 0.064 Uiso d R 1 1 . .
    N N3 0.5579(7) 0.4547(3) 0.5733(3) 0.0652(15) Uani d . 1 1 . .
    H H3NA 0.4296 0.4346 0.5911 0.078 Uiso d R 1 1 . .
    H H3NB 0.5698 0.4611 0.5043 0.078 Uiso d R 1 1 . .
    O O1 0.4483(5) 0.4339(2) 1.0882(2) 0.0512(12) Uani d . 1 1 . .
    H H1O 0.4206 0.4284 1.1511 0.077 Uiso d R 1 1 . .
    O O2 0.1182(6) 0.3677(2) 1.1904(3) 0.0550(10) Uani d . 1 1 . .
    S S1 0.9596(2) 0.51784(12) 0.58949(9) 0.0666(5) Uani d . 1 1 . .
    C C11 0.2184(8) 0.6114(3) 0.8747(4) 0.0383(13) Uani d . 1 1 . .
    C C12 0.3909(9) 0.6490(4) 0.8233(4) 0.0451(15) Uani d . 1 1 . .
    C C13 0.5576(9) 0.6839(4) 0.8776(5) 0.0503(17) Uani d . 1 1 . .
    H H13 0.6739 0.7091 0.8430 0.060 Uiso calc R 1 1 . .
    C C14 0.5540(9) 0.6818(3) 0.9861(5) 0.0528(17) Uani d . 1 1 . .
    H H14 0.6696 0.7051 1.0236 0.063 Uiso calc R 1 1 . .
    C C15 0.3844(9) 0.6461(4) 1.0377(4) 0.0427(15) Uani d . 1 1 . .
    H H15 0.3829 0.6460 1.1101 0.051 Uiso calc R 1 1 . .
    C C16 0.2128(8) 0.6097(3) 0.9825(4) 0.0353(13) Uani d . 1 1 . .
    C C17 0.5280(10) 0.6936(4) 0.6567(4) 0.071(2) Uani d . 1 1 . .
    H H17A 0.6758 0.6724 0.6673 0.086 Uiso calc R 1 1 . .
    H H17B 0.5247 0.7512 0.6779 0.086 Uiso calc R 1 1 . .
    C C18 0.4616(12) 0.6855(4) 0.5436(4) 0.102(3) Uani d . 1 1 . .
    H H18A 0.4782 0.6290 0.5219 0.152 Uiso calc R 1 1 . .
    H H18B 0.5537 0.7203 0.5018 0.152 Uiso calc R 1 1 . .
    H H18C 0.3106 0.7020 0.5353 0.152 Uiso calc R 1 1 . .
    C C19 -0.2344(8) 0.5427(3) 1.2735(4) 0.0509(16) Uani d . 1 1 . .
    C C20 0.0220(8) 0.5732(3) 1.0337(4) 0.0389(15) Uani d . 1 1 . .
    H H20 -0.0841 0.5461 0.9940 0.047 Uiso calc R 1 1 . .
    N N4 -0.0013(6) 0.5781(3) 1.1322(3) 0.0391(11) Uani d . 1 1 . .
    N N5 -0.1924(6) 0.5445(3) 1.1704(3) 0.0479(13) Uani d . 1 1 . .
    H H5N -0.2845 0.5167 1.1315 0.058 Uiso d R 1 1 . .
    N N6 -0.0761(8) 0.5723(3) 1.3345(3) 0.0693(16) Uani d . 1 1 . .
    H H6NA 0.0549 0.5759 1.3077 0.083 Uiso d R 1 1 . .
    H H6NB -0.0989 0.5638 1.4014 0.083 Uiso d R 1 1 . .
    O O3 0.0473(5) 0.5768(2) 0.8190(2) 0.0515(11) Uani d . 1 1 . .
    H H3O 0.0650 0.5791 0.7552 0.077 Uiso d R 1 1 . .
    O O4 0.3715(6) 0.6459(2) 0.7167(3) 0.0589(11) Uani d . 1 1 . .
    S S2 -0.4755(2) 0.50462(12) 1.31643(9) 0.0625(5) Uani d . 1 1 . .
loop_
    _atom_site_aniso_label
    _atom_site_aniso_U_11
    _atom_site_aniso_U_22
    _atom_site_aniso_U_33
    _atom_site_aniso_U_12
    _atom_site_aniso_U_13
    _atom_site_aniso_U_23
    C1 0.034(3) 0.040(4) 0.038(3) -0.002(3) 0.004(3) 0.000(3)
    C2 0.040(3) 0.048(4) 0.039(3) 0.001(3) 0.009(3) 0.005(3)
    C3 0.036(3) 0.050(4) 0.059(4) -0.006(3) 0.012(3) 0.001(3)
    C4 0.046(4) 0.059(5) 0.064(4) -0.011(3) -0.003(3) 0.001(3)
    C5 0.054(4) 0.044(4) 0.045(3) -0.003(3) -0.003(3) 0.004(3)
    C6 0.037(3) 0.041(4) 0.037(3) 0.002(3) -0.002(2) 0.000(3)
    C7 0.061(4) 0.057(5) 0.068(5) -0.002(3) 0.032(3) 0.020(4)
    C8 0.090(5) 0.096(7) 0.051(4) -0.002(4) 0.028(4) 0.014(4)
    C9 0.038(3) 0.049(4) 0.040(3) -0.002(3) -0.001(2) 0.000(3)
    C10 0.047(3) 0.077(5) 0.035(3) -0.010(3) 0.002(3) -0.005(3)
    N1 0.048(3) 0.069(4) 0.029(3) -0.006(3) 0.007(2) 0.003(3)
    N2 0.048(3) 0.084(4) 0.027(2) -0.011(3) 0.001(2) 0.002(2)
    N3 0.062(3) 0.105(5) 0.029(3) -0.030(3) 0.000(2) 0.002(3)
    O1 0.049(2) 0.077(3) 0.027(2) -0.016(2) 0.0058(18) -0.005(2)
    O2 0.060(3) 0.068(3) 0.037(2) -0.010(2) 0.0164(19) 0.004(2)
    S1 0.0488(9) 0.1187(16) 0.0325(8) -0.0175(10) 0.0068(7) 0.0012(10)
    C11 0.038(3) 0.039(4) 0.038(3) -0.001(3) 0.004(3) -0.008(3)
    C12 0.043(3) 0.053(4) 0.039(3) -0.007(3) 0.014(3) -0.001(3)
    C13 0.037(4) 0.054(4) 0.060(4) -0.005(3) 0.015(3) 0.009(3)
    C14 0.043(3) 0.047(4) 0.068(4) -0.008(3) 0.007(3) 0.001(3)
    C15 0.045(4) 0.041(4) 0.042(3) 0.003(3) -0.007(3) -0.005(3)
    C16 0.034(3) 0.034(4) 0.037(3) 0.002(3) 0.003(2) 0.001(3)
    C17 0.081(4) 0.077(5) 0.056(4) -0.013(4) 0.038(4) 0.009(4)
    C18 0.131(6) 0.123(7) 0.050(4) 0.001(5) 0.039(4) 0.008(4)
    C19 0.048(3) 0.072(5) 0.032(3) 0.000(3) 0.002(3) 0.003(3)
    C20 0.038(3) 0.050(4) 0.030(3) 0.006(3) -0.002(2) -0.002(3)
    N4 0.032(2) 0.051(3) 0.034(3) -0.006(2) -0.0008(19) 0.005(2)
    N5 0.041(3) 0.072(4) 0.031(2) -0.010(2) -0.0018(19) 0.000(2)
    N6 0.063(3) 0.113(5) 0.032(3) -0.025(3) -0.003(3) -0.004(3)
    O3 0.051(2) 0.070(3) 0.034(2) -0.017(2) 0.0040(18) -0.0036(19)
    O4 0.063(3) 0.067(3) 0.047(2) -0.013(2) 0.019(2) 0.001(2)
    S2 0.0463(9) 0.1101(15) 0.0313(8) -0.0101(10) 0.0066(6) 0.0014(9)
_geom_special_details
;
 All esds (except the esd in the dihedral angle between two l.s. planes)
 are estimated using the full covariance matrix.  The cell esds are taken
 into account individually in the estimation of esds in distances, angles
 and torsion angles; correlations between esds in cell parameters are only
 used when they are defined by crystal symmetry.  An approximate (isotropic)
 treatment of cell esds is used for estimating esds involving l.s. planes.
;
loop_
    _geom_bond_atom_site_label_1
    _geom_bond_atom_site_label_2
    _geom_bond_site_symmetry_2
    _geom_bond_distance
    _geom_bond_publ_flag
    C1 O1 . 1.347(5) ?
    C1 C6 . 1.381(6) ?
    C1 C2 . 1.409(6) ?
    C2 O2 . 1.367(6) ?
    C2 C3 . 1.375(7) ?
    C3 C4 . 1.379(7) ?
    C3 H3 . 0.9300 ?
    C4 C5 . 1.387(6) ?
    C4 H4 . 0.9300 ?
    C5 C6 . 1.399(6) ?
    C5 H5 . 0.9300 ?
    C6 C9 . 1.460(6) ?
    C7 O2 . 1.426(5) ?
    C7 C8 . 1.480(8) ?
    C7 H7A . 0.9700 ?
    C7 H7B . 0.9700 ?
    C8 H8A . 0.9600 ?
    C8 H8B . 0.9600 ?
    C8 H8C . 0.9600 ?
    C9 N1 . 1.273(6) ?
    C9 H9 . 0.9300 ?
    C10 N3 . 1.319(6) ?
    C10 N2 . 1.351(5) ?
    C10 S1 . 1.676(5) ?
    N1 N2 . 1.386(5) ?
    N2 H2N . 0.8964 ?
    N3 H3NA . 0.8753 ?
    N3 H3NB . 0.8958 ?
    O1 H1O . 0.8316 ?
    C11 O3 . 1.378(5) ?
    C11 C12 . 1.382(6) ?
    C11 C16 . 1.385(6) ?
    C12 C13 . 1.351(7) ?
    C12 O4 . 1.375(6) ?
    C13 C14 . 1.395(8) ?
    C13 H13 . 0.9300 ?
    C14 C15 . 1.356(6) ?
    C14 H14 . 0.9300 ?
    C15 C16 . 1.389(7) ?
    C15 H15 . 0.9300 ?
    C16 C20 . 1.459(6) ?
    C17 O4 . 1.447(5) ?
    C17 C18 . 1.513(8) ?
    C17 H17A . 0.9700 ?
    C17 H17B . 0.9700 ?
    C18 H18A . 0.9600 ?
    C18 H18B . 0.9600 ?
    C18 H18C . 0.9600 ?
    C19 N6 . 1.327(6) ?
    C19 N5 . 1.350(5) ?
    C19 S2 . 1.684(5) ?
    C20 N4 . 1.277(6) ?
    C20 H20 . 0.9300 ?
    N4 N5 . 1.374(5) ?
    N5 H5N . 0.8736 ?
    N6 H6NA . 0.8703 ?
    N6 H6NB . 0.8816 ?
    O3 H3O . 0.8286 ?
loop_
    _geom_angle_atom_site_label_1
    _geom_angle_atom_site_label_2
    _geom_angle_atom_site_label_3
    _geom_angle_site_symmetry_1
    _geom_angle_site_symmetry_3
    _geom_angle
    _geom_angle_publ_flag
    O1 C1 C6 . . 119.7(4) ?
    O1 C1 C2 . . 120.0(5) ?
    C6 C1 C2 . . 120.3(5) ?
    O2 C2 C3 . . 126.7(5) ?
    O2 C2 C1 . . 113.5(5) ?
    C3 C2 C1 . . 119.8(5) ?
    C2 C3 C4 . . 120.6(5) ?
    C2 C3 H3 . . 119.7 ?
    C4 C3 H3 . . 119.7 ?
    C3 C4 C5 . . 119.6(5) ?
    C3 C4 H4 . . 120.2 ?
    C5 C4 H4 . . 120.2 ?
    C4 C5 C6 . . 121.0(5) ?
    C4 C5 H5 . . 119.5 ?
    C6 C5 H5 . . 119.5 ?
    C1 C6 C5 . . 118.7(5) ?
    C1 C6 C9 . . 120.0(5) ?
    C5 C6 C9 . . 121.3(5) ?
    O2 C7 C8 . . 108.4(5) ?
    O2 C7 H7A . . 110.0 ?
    C8 C7 H7A . . 110.0 ?
    O2 C7 H7B . . 110.0 ?
    C8 C7 H7B . . 110.0 ?
    H7A C7 H7B . . 108.4 ?
    C7 C8 H8A . . 109.5 ?
    C7 C8 H8B . . 109.5 ?
    H8A C8 H8B . . 109.5 ?
    C7 C8 H8C . . 109.5 ?
    H8A C8 H8C . . 109.5 ?
    H8B C8 H8C . . 109.5 ?
    N1 C9 C6 . . 121.9(5) ?
    N1 C9 H9 . . 119.0 ?
    C6 C9 H9 . . 119.0 ?
    N3 C10 N2 . . 116.4(4) ?
    N3 C10 S1 . . 124.1(4) ?
    N2 C10 S1 . . 119.5(4) ?
    C9 N1 N2 . . 114.1(5) ?
    C10 N2 N1 . . 119.6(4) ?
    C10 N2 H2N . . 125.4 ?
    N1 N2 H2N . . 115.0 ?
    C10 N3 H3NA . . 128.8 ?
    C10 N3 H3NB . . 119.0 ?
    H3NA N3 H3NB . . 112.1 ?
    C1 O1 H1O . . 108.4 ?
    C2 O2 C7 . . 119.6(4) ?
    O3 C11 C12 . . 120.1(5) ?
    O3 C11 C16 . . 119.3(4) ?
    C12 C11 C16 . . 120.6(5) ?
    C13 C12 O4 . . 126.2(5) ?
    C13 C12 C11 . . 120.3(5) ?
    O4 C12 C11 . . 113.5(5) ?
    C12 C13 C14 . . 119.5(5) ?
    C12 C13 H13 . . 120.3 ?
    C14 C13 H13 . . 120.3 ?
    C15 C14 C13 . . 120.9(5) ?
    C15 C14 H14 . . 119.5 ?
    C13 C14 H14 . . 119.5 ?
    C14 C15 C16 . . 120.0(5) ?
    C14 C15 H15 . . 120.0 ?
    C16 C15 H15 . . 120.0 ?
    C11 C16 C15 . . 118.7(5) ?
    C11 C16 C20 . . 118.8(5) ?
    C15 C16 C20 . . 122.4(5) ?
    O4 C17 C18 . . 107.0(5) ?
    O4 C17 H17A . . 110.3 ?
    C18 C17 H17A . . 110.3 ?
    O4 C17 H17B . . 110.3 ?
    C18 C17 H17B . . 110.3 ?
    H17A C17 H17B . . 108.6 ?
    C17 C18 H18A . . 109.5 ?
    C17 C18 H18B . . 109.5 ?
    H18A C18 H18B . . 109.5 ?
    C17 C18 H18C . . 109.5 ?
    H18A C18 H18C . . 109.5 ?
    H18B C18 H18C . . 109.5 ?
    N6 C19 N5 . . 115.6(4) ?
    N6 C19 S2 . . 124.6(4) ?
    N5 C19 S2 . . 119.8(4) ?
    N4 C20 C16 . . 120.9(5) ?
    N4 C20 H20 . . 119.5 ?
    C16 C20 H20 . . 119.5 ?
    C20 N4 N5 . . 115.3(4) ?
    C19 N5 N4 . . 121.5(4) ?
    C19 N5 H5N . . 115.4 ?
    N4 N5 H5N . . 122.6 ?
    C19 N6 H6NA . . 116.8 ?
    C19 N6 H6NB . . 113.8 ?
    H6NA N6 H6NB . . 122.9 ?
    C11 O3 H3O . . 113.3 ?
    C12 O4 C17 . . 117.2(4) ?
loop_
    _geom_torsion_atom_site_label_1
    _geom_torsion_atom_site_label_2
    _geom_torsion_atom_site_label_3
    _geom_torsion_atom_site_label_4
    _geom_torsion_site_symmetry_1
    _geom_torsion_site_symmetry_2
    _geom_torsion_site_symmetry_3
    _geom_torsion_site_symmetry_4
    _geom_torsion
    _geom_torsion_publ_flag
    O1 C1 C2 O2 . . . . 0.0(7) ?
    C6 C1 C2 O2 . . . . 179.3(5) ?
    O1 C1 C2 C3 . . . . -179.1(5) ?
    C6 C1 C2 C3 . . . . 0.1(8) ?
    O2 C2 C3 C4 . . . . -178.7(5) ?
    C1 C2 C3 C4 . . . . 0.3(8) ?
    C2 C3 C4 C5 . . . . -0.9(8) ?
    C3 C4 C5 C6 . . . . 1.1(8) ?
    O1 C1 C6 C5 . . . . 179.3(4) ?
    C2 C1 C6 C5 . . . . 0.1(7) ?
    O1 C1 C6 C9 . . . . -0.1(7) ?
    C2 C1 C6 C9 . . . . -179.4(5) ?
    C4 C5 C6 C1 . . . . -0.7(8) ?
    C4 C5 C6 C9 . . . . 178.7(5) ?
    C1 C6 C9 N1 . . . . 179.8(5) ?
    C5 C6 C9 N1 . . . . 0.4(8) ?
    C6 C9 N1 N2 . . . . -177.9(4) ?
    N3 C10 N2 N1 . . . . 2.9(8) ?
    S1 C10 N2 N1 . . . . -178.2(4) ?
    C9 N1 N2 C10 . . . . -175.9(5) ?
    C3 C2 O2 C7 . . . . 2.3(8) ?
    C1 C2 O2 C7 . . . . -176.8(5) ?
    C8 C7 O2 C2 . . . . 179.8(5) ?
    O3 C11 C12 C13 . . . . 179.2(5) ?
    C16 C11 C12 C13 . . . . 0.7(8) ?
    O3 C11 C12 O4 . . . . -1.1(7) ?
    C16 C11 C12 O4 . . . . -179.6(4) ?
    O4 C12 C13 C14 . . . . -179.8(5) ?
    C11 C12 C13 C14 . . . . -0.1(8) ?
    C12 C13 C14 C15 . . . . -0.8(8) ?
    C13 C14 C15 C16 . . . . 1.2(8) ?
    O3 C11 C16 C15 . . . . -178.9(5) ?
    C12 C11 C16 C15 . . . . -0.3(7) ?
    O3 C11 C16 C20 . . . . -1.7(7) ?
    C12 C11 C16 C20 . . . . 176.8(5) ?
    C14 C15 C16 C11 . . . . -0.6(8) ?
    C14 C15 C16 C20 . . . . -177.6(5) ?
    C11 C16 C20 N4 . . . . -172.5(5) ?
    C15 C16 C20 N4 . . . . 4.5(8) ?
    C16 C20 N4 N5 . . . . 177.3(4) ?
    N6 C19 N5 N4 . . . . -2.6(8) ?
    S2 C19 N5 N4 . . . . 177.4(4) ?
    C20 N4 N5 C19 . . . . 177.6(5) ?
    C13 C12 O4 C17 . . . . -8.7(8) ?
    C11 C12 O4 C17 . . . . 171.6(5) ?
    C18 C17 O4 C12 . . . . -175.6(5) ?
loop_
    _geom_hbond_atom_site_label_D
    _geom_hbond_atom_site_label_H
    _geom_hbond_atom_site_label_A
    _geom_hbond_site_symmetry_A
    _geom_hbond_distance_DH
    _geom_hbond_distance_HA
    _geom_hbond_distance_DA
    _geom_hbond_angle_DHA
    _geom_hbond_publ_flag
    O1 H1O S2 1_655 0.83 2.53 3.180(4) 135 y
    O3 H3O S1 1_455 0.83 2.43 3.143(4) 145 y
    N2 H2N O3 1_655 0.90 2.20 2.954(6) 142 y
    N5 H5N O1 1_455 0.87 2.17 3.009(5) 160 y
    N3 H3NB S2 1_654 0.90 2.53 3.403(4) 166 y
    N6 H6NB S1 1_456 0.88 2.55 3.398(5) 161 y
_iucr_refine_instructions_details
;
TITL T1MONO3 IN P2(1)
CELL  0.71073  6.07280 16.15950 12.84900 90.00000 90.23800 90.00000
ZERR 4  0.00030  0.00080  0.00060  0.00000  0.00300  0.00000
LATT -1
SYMM -X, Y+ 0.50000, -Z
SFAC C H N O S
UNIT 40 52 12 8 4
TEMP 23
L.S. 10
rem DFIX 0.82 .02 O1 H1O O3 H3O
rem DFIX 0.86 .02 N2 H2N N3 H3NA N3 H3NB N5 H5N N6 H6NA N6 H6NB
ACTA
CONF
BOND $H
TWIN
FMAP 2
EQIV $1 1+X,Y,Z
EQIV $2 1+X,Y,-1+Z
EQIV $3 -1+X,Y,Z
EQIV $4 -1+X,Y,1+Z
HTAB O1 S2_$1
HTAB N2 O3_$1
HTAB N3 S2_$2
HTAB O3 S1_$3
HTAB N5 O1_$3
HTAB N6 S1_$4
PLAN 10
WGHT    0.034100
EXTI    0.008667
BASF   0.54241
FVAR       0.18327
C1    1    0.284256    0.398739    1.032806    11.00000    0.03377    0.03986 =
         0.03810    0.00046    0.00401   -0.00155
C2    1    0.104218    0.362520    1.084425    11.00000    0.04048    0.04810 =
         0.03861    0.00529    0.00932    0.00050
C3    1   -0.061270    0.325730    1.027543    11.00000    0.03626    0.05043 =
         0.05887    0.00121    0.01217   -0.00614
AFIX  43
H3    2   -0.180381    0.302045    1.061695    11.00000   -1.20000
AFIX   0
C4    1   -0.052277    0.323624    0.920335    11.00000    0.04603    0.05888 =
         0.06364    0.00126   -0.00283   -0.01097
AFIX  43
H4    2   -0.163678    0.297975    0.882352    11.00000   -1.20000
AFIX   0
C5    1    0.124062    0.360024    0.869544    11.00000    0.05400    0.04395 =
         0.04545    0.00398   -0.00315   -0.00348
AFIX  43
H5    2    0.128691    0.359431    0.797211    11.00000   -1.20000
AFIX   0
C6    1    0.295066    0.397617    0.925481    11.00000    0.03689    0.04077 =
         0.03667    0.00046   -0.00214    0.00196
C7    1   -0.047035    0.329811    1.252914    11.00000    0.06128    0.05725 =
         0.06772    0.02023    0.03180   -0.00168
AFIX  23
H7A   2   -0.052628    0.270847    1.239008    11.00000   -1.20000
H7B   2   -0.190038    0.353364    1.236707    11.00000   -1.20000
AFIX   0
C8    1    0.008090    0.344498    1.363715    11.00000    0.09042    0.09578 =
         0.05064    0.01409    0.02799   -0.00181
AFIX 137
H8A   2    0.146868    0.318987    1.379824    11.00000   -1.50000
H8B   2   -0.104562    0.321086    1.406859    11.00000   -1.50000
H8C   2    0.017712    0.402945    1.376318    11.00000   -1.50000
AFIX   0
C9    1    0.483317    0.434529    0.872568    11.00000    0.03751    0.04859 =
         0.03990    0.00014   -0.00113   -0.00204
AFIX  43
H9    2    0.594535    0.458736    0.912142    11.00000   -1.20000
AFIX   0
C10   1    0.722960    0.477935    0.633641    11.00000    0.04664    0.07659 =
         0.03524   -0.00489    0.00151   -0.01029
N1    3    0.499628    0.434536    0.773823    11.00000    0.04804    0.06921 =
         0.02872    0.00346    0.00683   -0.00600
N2    3    0.692530    0.469620    0.737206    11.00000    0.04828    0.08420 =
         0.02654    0.00217    0.00145   -0.01101
AFIX   3
H2N   2    0.789049    0.484776    0.786622    11.00000   -1.20000
AFIX   0
N3    3    0.557938    0.454659    0.573289    11.00000    0.06156    0.10537 =
         0.02876    0.00242   -0.00038   -0.02955
AFIX   3
H3NA  2    0.429617    0.434580    0.591066    11.00000   -1.20000
H3NB  2    0.569778    0.461102    0.504297    11.00000   -1.20000
AFIX   0
O1    4    0.448310    0.433878    1.088184    11.00000    0.04902    0.07714 =
         0.02744   -0.00455    0.00580   -0.01610
AFIX   3
H1O   2    0.420561    0.428369    1.151129    11.00000   -1.50000
AFIX   0
O2    4    0.118189    0.367689    1.190447    11.00000    0.05972    0.06839 =
         0.03703    0.00387    0.01642   -0.00977
S1    5    0.959598    0.517837    0.589485    11.00000    0.04882    0.11869 =
         0.03246    0.00117    0.00682   -0.01754
C11   1    0.218374    0.611410    0.874735    11.00000    0.03814    0.03880 =
         0.03801   -0.00831    0.00373   -0.00058
C12   1    0.390855    0.649026    0.823251    11.00000    0.04301    0.05305 =
         0.03930   -0.00144    0.01409   -0.00682
C13   1    0.557617    0.683886    0.877622    11.00000    0.03747    0.05378 =
         0.05963    0.00921    0.01461   -0.00523
AFIX  43
H13   2    0.673872    0.709091    0.842994    11.00000   -1.20000
AFIX   0
C14   1    0.553991    0.681763    0.986114    11.00000    0.04304    0.04710 =
         0.06820    0.00128    0.00651   -0.00827
AFIX  43
H14   2    0.669588    0.705141    1.023616    11.00000   -1.20000
AFIX   0
C15   1    0.384360    0.646106    1.037684    11.00000    0.04522    0.04116 =
         0.04159   -0.00493   -0.00730    0.00250
AFIX  43
H15   2    0.382871    0.646023    1.110057    11.00000   -1.20000
AFIX   0
C16   1    0.212800    0.609700    0.982455    11.00000    0.03415    0.03449 =
         0.03740    0.00055    0.00318    0.00207
C17   1    0.527955    0.693591    0.656738    11.00000    0.08079    0.07708 =
         0.05641    0.00897    0.03809   -0.01287
AFIX  23
H17A  2    0.675843    0.672442    0.667336    11.00000   -1.20000
H17B  2    0.524742    0.751191    0.677927    11.00000   -1.20000
AFIX   0
C18   1    0.461554    0.685476    0.543591    11.00000    0.13147    0.12318 =
         0.05037    0.00830    0.03889    0.00089
AFIX 137
H18A  2    0.478158    0.628974    0.521916    11.00000   -1.50000
H18B  2    0.553723    0.720324    0.501773    11.00000   -1.50000
H18C  2    0.310643    0.701980    0.535281    11.00000   -1.50000
AFIX   0
C19   1   -0.234387    0.542740    1.273512    11.00000    0.04822    0.07227 =
         0.03233    0.00330    0.00176    0.00032
C20   1    0.021981    0.573220    1.033674    11.00000    0.03753    0.04972 =
         0.02955   -0.00199   -0.00199    0.00588
AFIX  43
H20   2   -0.084126    0.546067    0.993997    11.00000   -1.20000
AFIX   0
N4    3   -0.001327    0.578062    1.132201    11.00000    0.03224    0.05085 =
         0.03412    0.00487   -0.00081   -0.00565
N5    3   -0.192398    0.544464    1.170424    11.00000    0.04059    0.07233 =
         0.03086   -0.00006   -0.00185   -0.00954
AFIX   3
H5N   2   -0.284536    0.516670    1.131460    11.00000   -1.20000
AFIX   0
N6    3   -0.076099    0.572342    1.334525    11.00000    0.06321    0.11309 =
         0.03150   -0.00399   -0.00306   -0.02525
AFIX   3
H6NA  2    0.054914    0.575915    1.307691    11.00000   -1.20000
H6NB  2   -0.098857    0.563849    1.401401    11.00000   -1.20000
AFIX   0
O3    4    0.047255    0.576813    0.819045    11.00000    0.05099    0.06973 =
         0.03397   -0.00361    0.00400   -0.01690
AFIX   3
H3O   2    0.065016    0.579084    0.755205    11.00000   -1.50000
AFIX   0
O4    4    0.371486    0.645927    0.716659    11.00000    0.06311    0.06726 =
         0.04653    0.00109    0.01904   -0.01302
S2    5   -0.475515    0.504619    1.316435    11.00000    0.04634    0.11006 =
         0.03126    0.00143    0.00664   -0.01010
HKLF 4
REM  T1MONO3 IN P2(1)
REM R1 =  0.0564 for   2303 Fo > 4sig(Fo)  and  0.1788 for all   5428 data
REM    293 parameters refined using      1 restraints
END
WGHT      0.0341      0.0000
REM Highest difference peak  0.214,  deepest hole -0.206,  1-sigma level  0.051
Q1    1   0.3539  0.4787  0.4938  11.00000  0.05    0.21
Q2    1   0.1261  0.5594  0.7613  11.00000  0.05    0.21
Q3    1   0.3755  0.5237  0.7592  11.00000  0.05    0.20
Q4    1   0.3997  0.4674  0.7004  11.00000  0.05    0.20
Q5    1   0.5157  0.5039  0.5055  11.00000  0.05    0.19
Q6    1  -0.1288  0.5692  0.9697  11.00000  0.05    0.18
Q7    1   0.5840  0.5189  0.8042  11.00000  0.05    0.18
Q8    1   0.3719  0.6562  0.4570  11.00000  0.05    0.18
Q9    1   0.4317  0.4647  0.8156  11.00000  0.05    0.18
Q10   1  -0.0807  0.5679  0.8479  11.00000  0.05    0.18
;
