# Supplementary material for: (E)-1-(3-Eth­oxy-2-hy­droxy­benzyl­idene)thio­semicarbazide
Source: Acta Crystallogr Sect E Struct Rep Online. 2012 Jan 11;68(Pt 2):o340–1. doi: 10.1107/S1600536812000487 (PMC3275025; doi:10.1107/S1600536812000487)
Supplement: Supplementary file 2 [file e-68-0o340-Isup2.hkl]

# 
# h,k,l, Fc-squared, Fo-squared, sigma(Fo-squared) and status flag 
# 
data_I
_shelx_title ' T1MONO3 IN P2(1)' 
_shelx_refln_list_code          4 
_shelx_F_calc_maximum      176.61 
_exptl_crystal_F_000       504.00 
_reflns_d_resolution_high  0.7497 
 
loop_ 
 _symmetry_equiv_pos_as_xyz 
 'x, y, z' 
 '-x, y+1/2, -z' 
 
_cell_length_a     6.0728 
_cell_length_b    16.1595 
_cell_length_c    12.8490 
_cell_angle_alpha  90.000 
_cell_angle_beta   90.238 
_cell_angle_gamma  90.000 
 
_shelx_F_squared_multiplier     1.000 
 
loop_ 
 _refln_index_h 
 _refln_index_k 
 _refln_index_l 
 _refln_F_squared_calc 
 _refln_F_squared_meas 
 _refln_F_squared_sigma 
 _refln_observed_status 
   1 -21   0        5.15       28.88     32.45 o 
   0 -20   0        0.22       -0.89     25.31 o 
   1 -20   0       35.69       43.77     33.35 o 
   2 -20   0       33.01       38.71     34.24 o 
   3 -20   0        0.88        5.66     37.51 o 
   1 -19   0       19.06       53.00     33.94 o 
   2 -19   0       42.37       80.09     36.62 o 
   3 -19   0        8.07       -5.95     37.51 o 
   0 -18   0        0.85        4.47     22.92 o 
   1 -18   0        3.38       -9.37     22.63 o 
   2 -18   0       10.68        8.34     27.69 o 
   3 -18   0        6.63       30.96     36.02 o 
   4 -18   0       16.49       14.99     23.26 o 
   1 -17   0        2.78       -3.57     20.84 o 
   3 -17   0       73.78       57.47     35.43 o 
   4 -17   0       10.46      -11.07     27.09 o 
   1 -16   0       15.18       19.35     19.95 o 
   2 -16   0      179.53      247.21     44.97 o 
   3 -16   0      165.98      157.25     40.21 o 
   4 -16   0       10.39       34.24     32.45 o 
   5 -16   0        0.45       31.68     25.85 o 
   1 -15   0       13.29       38.07     16.81 o 
   2 -15   0      119.64      123.37     20.15 o 
   3 -15   0       95.47      114.05     36.93 o 
   4 -15   0        9.38       28.58     29.77 o 
   5 -15   0        1.47       20.50     20.04 o 
   0 -14   0       20.49       19.35     23.52 o 
   1 -14   0        3.86       10.24     12.83 o 
   2 -14   0      280.31      284.06     37.99 o 
   3 -14   0        0.46       -1.79     25.60 o 
   4 -14   0       25.58       -7.15     25.90 o 
   5 -14   0        0.82        6.42     24.38 o 
   6 -14   0       13.92       27.89     21.20 o 
   1 -13   0       35.75       42.28     25.31 o 
   2 -13   0      178.51      169.49     48.40 o 
   3 -13   0       82.51       92.31     31.56 o 
   4 -13   0        0.91      -20.54     20.54 o 
   5 -13   0        0.51        1.87     20.00 o 
   6 -13   0        0.84       -1.26     17.73 o 
   0 -12   0      137.37      140.28     28.59 o 
   1 -12   0       50.62       55.91     16.71 o 
   2 -12   0      602.23      609.15     27.92 o 
   3 -12   0      528.11      491.31     49.79 o 
   4 -12   0       70.08       61.04     28.59 o 
   5 -12   0        2.23      -16.37     18.16 o 
   6 -12   0        8.44      -11.47     18.91 o 
   1 -11   0       15.70        3.29     12.27 o 
   2 -11   0        0.10       -8.73      8.73 o 
   3 -11   0      653.82      649.59     51.00 o 
   4 -11   0      132.90      120.91     31.57 o 
   5 -11   0        7.64      -10.41     17.08 o 
   6 -11   0       16.47       46.61     18.75 o 
   0 -10   0       48.37       41.77     16.41 o 
   1 -10   0       57.87       53.82     12.72 o 
   2 -10   0       10.63       -2.55      8.38 o 
   3 -10   0       36.41       65.80     26.20 o 
   4 -10   0      290.68      262.19     38.14 o 
   5 -10   0       17.75       32.73     18.53 o 
   6 -10   0       11.84       13.36     16.48 o 
   7 -10   0       54.12       64.31     21.14 o 
   1  -9   0      331.74      339.87     18.85 o 
   2  -9   0     1817.94     1651.91     45.54 o 
   3  -9   0      137.34      125.09     26.51 o 
   4  -9   0       99.22       82.19     25.91 o 
   5  -9   0       12.34        8.28     32.15 o 
   6  -9   0       49.72       71.32     17.17 o 
   7  -9   0        6.03       14.13     17.29 o 
   0  -8   0      441.63      432.80     51.16 o 
   1  -8   0     1060.01     1054.17     26.08 o 
   2  -8   0      926.88      815.43     42.77 o 
   3  -8   0        0.10        1.14      9.50 o 
   4  -8   0       90.74      109.89     26.21 o 
   5  -8   0       10.77       -1.57     13.86 o 
   6  -8   0        0.48       -7.34     14.32 o 
   7  -8   0        1.03       18.33     16.88 o 
   1  -7   0      296.61      330.51     14.98 o 
   2  -7   0       59.38       47.67      6.52 o 
   3  -7   0       15.52        7.85     13.70 o 
   4  -7   0      390.77      363.33     35.47 o 
   5  -7   0      288.68      304.54     29.79 o 
   6  -7   0       49.48       35.78     15.58 o 
   7  -7   0      111.29      126.05     24.11 o 
   0  -6   0     1738.38     1697.28     57.60 o 
   1  -6   0     2385.34     2296.27     74.81 o 
   2  -6   0      404.76      434.18     16.34 o 
   3  -6   0       13.47       27.32      8.50 o 
   4  -6   0       72.83       43.48     19.06 o 
   5  -6   0       65.33       60.22     16.45 o 
   6  -6   0        3.67      -12.85     12.85 o 
   7  -6   0        6.01      -12.66     16.47 o 
   1  -5   0     5330.37     5164.36     75.60 o 
   2  -5   0      156.86      182.19     20.12 o 
   3  -5   0      399.81      413.72     23.55 o 
   4  -5   0       27.38       32.66     12.40 o 
   5  -5   0      583.22      580.56     37.12 o 
   6  -5   0      193.42      200.23     18.88 o 
   7  -5   0       95.99      103.38     20.44 o 
   0  -4   0     2007.54     2009.50     43.44 o 
   1  -4   0    31191.64    35592.20    435.42 o 
   2  -4   0      264.11      284.37     11.62 o 
   3  -4   0      566.26      518.90     23.50 o 
   4  -4   0      529.79      513.01     30.42 o 
   5  -4   0      126.70      118.58     15.41 o 
   6  -4   0       45.58       33.21     11.85 o 
   7  -4   0       38.16       36.49     38.56 o 
   1  -3   0     6010.88     6114.59     83.36 o 
   2  -3   0      689.53      705.38     20.31 o 
   3  -3   0       38.60       43.06      9.24 o 
   4  -3   0       38.14       32.12      9.56 o 
   5  -3   0        1.72        4.04      9.53 o 
   6  -3   0       56.65       45.29     11.24 o 
   7  -3   0        0.40      -13.70     15.48 o 
   8  -3   0        0.09      -18.16     18.16 o 
   0  -2   0    11851.08    12668.07    201.49 o 
   1  -2   0      563.56      555.03     12.01 o 
   2  -2   0      473.39      482.05     16.73 o 
   3  -2   0      202.76      207.39     18.31 o 
   4  -2   0     1022.50     1018.01     37.56 o 
   5  -2   0      710.09      707.82     57.87 o 
   6  -2   0       44.43       44.73     15.03 o 
   7  -2   0       21.10       13.40     14.59 o 
   1  -1   0       18.70        9.27      4.62 o 
   2  -1   0      143.53      130.17     13.15 o 
   3  -1   0        4.29        4.87      8.58 o 
   4  -1   0       61.32       58.46     13.02 o 
   5  -1   0      267.72      288.74     30.69 o 
   6  -1   0      277.03      316.38     37.84 o 
   1   0   0        2.94       -3.92      3.92 o 
   2   0   0    10788.24    11253.18    152.19 o 
   3   0   0        2.73        2.93      8.29 o 
   4   0   0     1045.23      951.22     42.43 o 
   5   0   0       22.48       23.85     12.65 o 
   6   0   0        0.45        3.57     18.76 o 
   1   1   0       18.75       15.33      8.93 o 
   2   1   0      143.46      162.09     12.29 o 
   3   1   0        4.33       -3.78      6.30 o 
   4   1   0       61.43       57.47      8.80 o 
   5   1   0      267.80      276.24     18.54 o 
   0   2   0    11851.58    12822.42    201.75 o 
   1   2   0      563.48      558.78     12.13 o 
   2   2   0      473.71      475.24     11.62 o 
   3   2   0      202.90      187.63      9.22 o 
   4   2   0     1022.53      986.67     21.66 o 
   5   2   0      710.55      682.10     22.57 o 
   1   3   0     6011.09     6132.68    104.79 o 
   2   3   0      689.22      643.14     18.87 o 
   3   3   0       38.35       36.74      7.12 o 
   4   3   0       38.10       33.12      6.24 o 
   5   3   0        1.64       -6.85     10.71 o 
   0   4   0     2005.52     1981.35     42.92 o 
   1   4   0    31192.34    33343.25   2053.48 o 
   2   4   0      264.15      294.18     16.34 o 
   3   4   0      566.47      549.69     20.36 o 
   4   4   0      529.80      521.17     34.79 o 
   5   4   0      126.86      128.96     35.14 o 
   1   5   0     5330.75     5101.71    102.71 o 
   2   5   0      156.94      149.15     14.65 o 
   3   5   0      399.90      400.40     21.05 o 
   4   5   0       27.47       22.32     10.48 o 
   5   5   0      583.39      581.82     29.37 o 
   6   5   0      193.39      238.68     20.54 o 
   7   5   0       96.03       94.69     19.06 o 
   0   6   0     1738.16     1789.02     73.54 o 
   1   6   0     2385.63     2314.49     50.04 o 
   2   6   0      404.63      373.34     24.23 o 
   3   6   0       13.42        6.23     10.35 o 
   4   6   0       72.64       47.48     13.44 o 
   5   6   0       65.25       72.80     14.88 o 
   6   6   0        3.66        3.27     12.62 o 
   1   7   0      296.49      313.57     21.10 o 
   2   7   0       59.33       76.31     14.97 o 
   3   7   0       15.50       12.23     12.50 o 
   4   7   0      390.82      379.49     25.50 o 
   5   7   0      288.81      268.88     24.45 o 
   6   7   0       49.47       72.93     19.15 o 
   0   8   0      441.29      412.56     37.59 o 
   1   8   0     1059.60     1111.05     31.89 o 
   2   8   0      926.32      799.21     50.20 o 
   3   8   0        0.10        9.07     12.15 o 
   4   8   0       90.71       97.50     19.89 o 
   5   8   0       10.80        1.93     15.31 o 
   6   8   0        0.48        6.85     33.34 o 
   1   9   0      331.62      355.10     32.24 o 
   2   9   0     1817.96     1760.67     57.75 o 
   3   9   0      137.44      134.09     17.78 o 
   4   9   0       99.24      115.88     18.48 o 
   5   9   0       12.24        4.47     28.88 o 
   6   9   0       49.73       27.10     36.92 o 
   0  10   0       48.19       67.30     25.61 o 
   1  10   0       57.72       39.95     16.95 o 
   2  10   0       10.47       24.54     13.41 o 
   3  10   0       36.34       51.00     16.89 o 
   4  10   0      290.77      298.81     49.76 o 
   5  10   0       17.78       52.51     24.67 o 
   1  11   0       15.73       18.32     17.29 o 
   2  11   0        0.10       12.06     13.77 o 
   3  11   0      654.04      643.07    111.25 o 
   4  11   0      132.97      136.38     27.59 o 
   5  11   0        7.65        5.71     22.97 o 
   0  12   0      137.45      185.26     35.44 o 
   1  12   0       50.57       42.82     18.77 o 
   2  12   0      602.42      543.43     55.17 o 
   3  12   0      527.95      541.55     41.88 o 
   4  12   0       70.10       57.80     25.31 o 
   5  12   0        2.23      -22.33     22.33 o 
   1  13   0       35.73       31.84     33.79 o 
   2  13   0      178.46      142.84     39.76 o 
   3  13   0       82.43       56.79     23.89 o 
   4  13   0        0.91      -12.37     20.74 o 
   0  14   0       20.53       23.82     27.99 o 
   1  14   0        3.87       -5.11     18.69 o 
   2  14   0      280.44      276.55     39.33 o 
   3  14   0        0.47      -19.08     33.79 o 
   4  14   0       25.56       -6.00     49.28 o 
   1  15   0       13.28      -16.08     19.37 o 
   2  15   0      119.68      106.23     27.58 o 
   3  15   0       95.41       96.58     29.15 o 
   4  15   0        9.39      -31.26     34.54 o 
   0  16   0       38.38        2.68     28.88 o 
   1  16   0       15.19      -14.60     34.24 o 
   2  16   0      179.57      194.70     54.50 o 
   3  16   0      166.03      126.54     57.78 o 
   1  17   0        2.78       -9.30     22.38 o 
   2  17   0       12.17       -3.16     22.42 o 
   3  17   0       73.80       22.03     38.41 o 
   0  18   0        0.85      -28.58     30.96 o 
   1  18   0        3.39      -22.24     22.24 o 
   2  18   0       10.66      -33.05     33.94 o 
   3  18   0        6.64      -23.82     39.30 o 
   1  19   0       19.05       -1.79     36.92 o 
   2  19   0       42.36      -39.00     39.00 o 
  -1 -21   1        4.05       52.70     36.32 o 
   1 -21   1        0.43       35.43     34.24 o 
  -2 -20   1       17.71       23.82     33.64 o 
  -1 -20   1       22.33       49.72     34.83 o 
   0 -20   1        0.08       -2.24     19.25 o 
   1 -20   1        9.26       20.54     28.88 o 
  -3 -19   1        1.11       22.92     38.11 o 
  -2 -19   1       15.35       -2.08     28.58 o 
  -1 -19   1       40.62       61.34     33.94 o 
   0 -19   1        0.14       15.23     18.24 o 
   3 -19   1        4.16      -20.54     39.30 o 
  -4 -18   1        5.42      -23.61     23.61 o 
  -3 -18   1        2.33      -17.27     34.54 o 
  -2 -18   1       34.65       28.88     31.56 o 
  -1 -18   1        8.32       21.03     20.10 o 
   0 -18   1        1.35      -16.67     21.73 o 
   1 -18   1        3.80       -5.06     25.01 o 
   3 -18   1        4.75       -4.17     37.22 o 
   4 -18   1        9.59      -15.68     27.10 o 
  -4 -17   1        5.11        4.80     23.82 o 
  -3 -17   1       43.50      101.06     28.39 o 
  -2 -17   1        7.73       21.14     27.39 o 
  -1 -17   1        1.32       -7.74     23.52 o 
   0 -17   1        3.81       33.05     23.52 o 
   1 -17   1        3.78      -12.21     22.63 o 
   3 -17   1        5.95        9.53     30.07 o 
   4 -17   1       33.84       52.30     45.26 o 
  -5 -16   1        0.88       27.15     24.62 o 
  -4 -16   1        2.81       29.33     23.88 o 
  -3 -16   1       17.64       13.82     21.98 o 
  -2 -16   1       25.23       26.84     20.25 o 
  -1 -16   1        6.71        2.68     24.12 o 
   0 -16   1        8.26       16.37     21.14 o 
   1 -16   1        0.93       13.99     21.73 o 
   2 -16   1       23.78       19.95     30.96 o 
   3 -16   1      137.62      177.49     40.50 o 
   4 -16   1       11.26      -21.52     21.52 o 
   5 -16   1        1.44       -9.08     30.67 o 
  -5 -15   1        8.59       41.95     26.91 o 
  -4 -15   1        6.64       45.13     35.13 o 
  -3 -15   1      113.05      148.78     28.14 o 
  -2 -15   1       55.60       56.84     15.10 o 
  -1 -15   1        3.37      -10.11     14.73 o 
   0 -15   1        0.79        6.25     19.05 o 
   1 -15   1        3.55       10.86     16.08 o 
   2 -15   1       23.98       51.50     33.79 o 
   3 -15   1      103.65      170.34     37.52 o 
   4 -15   1        0.51        1.58     20.46 o 
   5 -15   1        0.11       -7.46     22.53 o 
  -6 -14   1       12.04       30.43     20.87 o 
  -5 -14   1        3.79        8.51     22.32 o 
  -4 -14   1       18.47       40.09     22.38 o 
  -3 -14   1       30.44       27.67     19.34 o 
  -2 -14   1      161.30      140.34     21.30 o 
  -1 -14   1        0.43        9.52     21.88 o 
   0 -14   1        2.91       14.33     12.98 o 
   1 -14   1        4.65       14.47     13.66 o 
   2 -14   1       10.70        8.31     15.03 o 
   3 -14   1       33.00      -22.03     22.03 o 
   4 -14   1       11.12      -14.92     19.73 o 
   5 -14   1        1.45        0.28     24.26 o 
   6 -14   1        0.82       -0.88     29.90 o 
  -6 -13   1       11.16       35.35     18.88 o 
  -5 -13   1       21.26       29.71     23.11 o 
  -4 -13   1       50.99       81.38     22.82 o 
  -3 -13   1      144.88       94.11     32.46 o 
  -2 -13   1      244.15      246.37     39.62 o 
  -1 -13   1       15.69       14.89     24.41 o 
   0 -13   1       20.72       13.77     12.26 o 
   1 -13   1       13.27       -5.72     12.39 o 
   2 -13   1       44.68       43.52     14.93 o 
   3 -13   1      122.41      132.23     33.65 o 
   4 -13   1       20.71       27.00     20.47 o 
   5 -13   1        0.37       17.09     21.32 o 
   6 -13   1        5.95        5.03     22.15 o 
  -6 -12   1        1.98       45.72     23.90 o 
  -5 -12   1        2.10       -0.31     28.73 o 
  -4 -12   1        5.03       19.15     17.59 o 
  -3 -12   1       28.65       -5.95     23.82 o 
  -2 -12   1       78.94       45.56     26.50 o 
  -1 -12   1       22.97       33.66     15.68 o 
   0 -12   1       16.32       10.56     12.95 o 
   1 -12   1       75.23       62.38     12.90 o 
   2 -12   1       48.69       44.09     14.15 o 
   3 -12   1      649.15      567.81     52.19 o 
   4 -12   1       43.32       49.88     20.51 o 
   5 -12   1        9.21       12.28     19.66 o 
   6 -12   1       14.23       18.31     21.14 o 
  -6 -11   1        7.97        9.95     17.06 o 
  -5 -11   1        6.10       25.70     20.09 o 
  -4 -11   1       18.34        1.79     22.93 o 
  -3 -11   1      220.79      170.99     33.66 o 
  -2 -11   1      128.39      135.36     23.53 o 
  -1 -11   1       54.02       45.25     13.47 o 
   0 -11   1        1.63        7.40     13.47 o 
   1 -11   1      168.55      167.61     15.22 o 
   2 -11   1       30.67       28.85     21.74 o 
   3 -11   1      182.08      165.61     32.77 o 
   4 -11   1      116.27       69.04     36.33 o 
   5 -11   1       14.50       34.40     20.46 o 
   6 -11   1        4.72       -7.41     19.81 o 
  -7 -10   1        8.61       -2.23     17.67 o 
  -6 -10   1       10.81       11.46     18.77 o 
  -5 -10   1        4.20        8.09     21.44 o 
  -4 -10   1       65.56       51.81     26.50 o 
  -3 -10   1       28.96       40.20     24.12 o 
  -2 -10   1      206.94      251.72     40.96 o 
  -1 -10   1      499.06      519.25     66.92 o 
   0 -10   1       16.22       10.92     10.98 o 
   1 -10   1       19.85       16.16      9.02 o 
   2 -10   1      325.79      281.31     18.36 o 
   3 -10   1      146.13      161.43     30.98 o 
   4 -10   1       37.35       39.94     18.69 o 
   5 -10   1       12.11       44.50     20.82 o 
   6 -10   1       40.45       51.62     29.18 o 
   7 -10   1       18.74       67.22     21.20 o 
  -7  -9   1       10.22       23.32     18.92 o 
  -6  -9   1        0.17       16.54     15.56 o 
  -5  -9   1      222.15      222.66     28.60 o 
  -4  -9   1      107.82       99.76     27.99 o 
  -3  -9   1       74.77       89.75     13.26 o 
  -2  -9   1      110.42      129.51     13.30 o 
  -1  -9   1     1633.97     1598.06     34.27 o 
   0  -9   1        8.63       19.97     10.05 o 
   1  -9   1      256.52      269.27     14.80 o 
   2  -9   1     1028.73     1004.36     30.51 o 
   3  -9   1      233.56      277.67     35.16 o 
   4  -9   1        6.24        3.25     16.40 o 
   5  -9   1        8.29       -3.11     26.20 o 
   6  -9   1        5.01       -4.64     17.95 o 
   7  -9   1        3.91      -11.58     17.02 o 
  -7  -8   1       35.82       49.49     22.18 o 
  -6  -8   1        5.53       14.24     14.97 o 
  -5  -8   1       20.42       24.84     16.74 o 
  -4  -8   1        2.48       30.96     22.03 o 
  -3  -8   1       83.13       98.03     11.95 o 
  -2  -8   1       83.47       94.90     10.72 o 
  -1  -8   1     1921.65     1870.83     42.97 o 
   0  -8   1      267.22      259.67     16.13 o 
   1  -8   1      228.92      217.83     12.87 o 
   2  -8   1     3014.34     2940.65     58.52 o 
   3  -8   1       68.68       74.15     22.93 o 
   4  -8   1      622.07      569.60     34.39 o 
   5  -8   1       49.50       33.24     17.85 o 
   6  -8   1       75.16       74.78     21.92 o 
   7  -8   1        8.26       28.81     17.53 o 
  -7  -7   1        6.86       24.47     19.77 o 
  -6  -7   1        4.64        8.70     13.25 o 
  -5  -7   1       88.05      109.50     22.83 o 
  -4  -7   1      348.59      365.07     34.27 o 
  -3  -7   1      739.15      741.69     42.68 o 
  -2  -7   1     1079.00     1029.74     28.52 o 
  -1  -7   1      663.98      638.65     19.83 o 
   0  -7   1      202.29      202.81     12.57 o 
   1  -7   1       64.24       59.43     12.51 o 
   2  -7   1      595.39      563.11     27.30 o 
   3  -7   1      304.85      312.33     32.78 o 
   4  -7   1      739.25      708.12     34.08 o 
   5  -7   1      188.39      182.62     22.68 o 
   6  -7   1       18.84       11.93     16.38 o 
   7  -7   1       17.95       45.60     53.74 o 
  -7  -6   1       29.26       11.24     17.46 o 
  -6  -6   1       26.31       18.22     15.71 o 
  -5  -6   1       55.94       41.27     12.74 o 
  -4  -6   1      185.07      188.86     25.32 o 
  -3  -6   1      281.10      255.86     21.15 o 
  -2  -6   1      147.73      153.48      9.40 o 
  -1  -6   1      100.80       99.07      9.63 o 
   0  -6   1     1144.45     1173.65     24.51 o 
   1  -6   1      184.40      174.86     10.43 o 
   2  -6   1      814.19      809.56     20.36 o 
   3  -6   1      197.76      193.97     14.82 o 
   4  -6   1     1178.11     1127.71     26.95 o 
   5  -6   1       51.52       34.63     17.57 o 
   6  -6   1      121.14      130.26     21.60 o 
   7  -6   1       52.76       19.84     18.81 o 
  -7  -5   1       28.76       28.02     17.22 o 
  -6  -5   1       14.83        8.22     11.88 o 
  -5  -5   1        1.59       -2.39     10.29 o 
  -4  -5   1       48.84       36.33     17.57 o 
  -3  -5   1      303.01      280.68     20.56 o 
  -2  -5   1      445.89      440.25     23.20 o 
  -1  -5   1      403.32      410.97     23.48 o 
   0  -5   1     6169.04     6065.03     82.55 o 
   1  -5   1     3200.95     3336.94     39.66 o 
   2  -5   1      462.29      470.71     17.13 o 
   3  -5   1      271.96      255.13     12.79 o 
   4  -5   1      317.08      324.02     15.52 o 
   5  -5   1       29.53       30.47     14.02 o 
   6  -5   1       18.23       24.53     15.87 o 
   7  -5   1       15.43       33.16     17.54 o 
  -7  -4   1       10.99       -1.09     14.74 o 
  -6  -4   1      101.86       85.47     13.76 o 
  -5  -4   1       16.67       12.86     10.44 o 
  -4  -4   1       37.87       39.60     11.65 o 
  -3  -4   1       17.83       13.04      9.91 o 
  -2  -4   1      489.24      496.42     21.92 o 
  -1  -4   1      156.46      179.66      8.41 o 
   0  -4   1     9095.42     9154.05     96.08 o 
   1  -4   1     5824.11     5918.49     61.98 o 
   2  -4   1       57.46       69.12      8.37 o 
   3  -4   1       42.55       39.61      7.57 o 
   4  -4   1      470.72      437.89     16.53 o 
   5  -4   1      200.30      178.13     18.74 o 
   6  -4   1       36.05       35.99     13.64 o 
   7  -4   1        0.92        5.91     22.92 o 
  -8  -3   1        4.89       -6.25     16.97 o 
  -7  -3   1      130.51      109.59     19.95 o 
  -6  -3   1       36.56       37.36     10.72 o 
  -5  -3   1      314.49      327.73     16.55 o 
  -4  -3   1      105.74      110.08     10.88 o 
  -3  -3   1     2179.29     2235.07     48.02 o 
  -2  -3   1      169.31      171.35      8.92 o 
  -1  -3   1     3973.26     4041.92     48.13 o 
   0  -3   1     1676.53     1498.70     20.64 o 
   1  -3   1     5078.06     5145.41     53.44 o 
   2  -3   1      298.56      309.91     12.18 o 
   3  -3   1       50.71       69.43     12.31 o 
   4  -3   1      273.22      271.03     23.99 o 
   5  -3   1      505.23      523.24     24.91 o 
   6  -3   1      278.41      298.90     22.85 o 
   7  -3   1       39.92        4.76     17.86 o 
   8  -3   1        4.40        2.98     20.54 o 
  -6  -2   1       64.31       47.94     24.12 o 
  -5  -2   1      474.48      455.90     26.57 o 
  -4  -2   1      276.26      255.86     17.80 o 
  -3  -2   1       61.68       47.80     12.25 o 
  -2  -2   1      855.75      843.34     30.68 o 
  -1  -2   1     2200.94     2075.36     23.63 o 
   0  -2   1     1081.07     1028.77     13.11 o 
   1  -2   1     1539.39     1474.04     18.94 o 
   2  -2   1       66.05       72.52      6.78 o 
   3  -2   1      250.13      247.03     10.56 o 
   4  -2   1      291.55      257.54     31.29 o 
   5  -2   1      509.48      540.66     21.95 o 
   6  -2   1       32.36       17.84     11.71 o 
   7  -2   1       14.66        2.68     15.78 o 
   8  -2   1        7.01      -10.72     18.46 o 
  -6  -1   1      109.81      136.09     29.78 o 
  -5  -1   1      250.22      268.17     24.58 o 
  -4  -1   1       13.26       19.20      9.65 o 
  -3  -1   1     1539.01     1489.45     42.71 o 
  -2  -1   1     1223.08     1213.99     33.87 o 
  -1  -1   1     1122.82     1169.21     14.48 o 
   0  -1   1     2823.29     2607.45     27.12 o 
   1  -1   1     6261.32     6095.29     60.87 o 
   2  -1   1       68.62       87.78      9.36 o 
   3  -1   1       48.78       67.37     12.63 o 
   4  -1   1      250.07      250.52     22.17 o 
   5  -1   1      261.77      308.36     32.47 o 
   6  -1   1      261.74      272.38     20.76 o 
   7  -1   1       11.02        0.00     13.99 o 
   8  -1   1        7.98        2.68     17.27 o 
  -6   0   1       74.60       73.85     24.42 o 
  -5   0   1        2.32        9.70     10.00 o 
  -4   0   1       19.23       32.78     12.13 o 
  -3   0   1       10.60       20.61      7.05 o 
  -2   0   1      719.14      741.76     20.39 o 
  -1   0   1       17.47       19.73      4.19 o 
   0   0   1     6422.03     5593.98     84.86 o 
   1   0   1     1430.59     1262.07     22.18 o 
   2   0   1       60.54       65.39     10.21 o 
   3   0   1        2.50        1.53      9.29 o 
   4   0   1      199.57      226.43     27.56 o 
   5   0   1       27.21        9.53     13.99 o 
   6   0   1        4.31        8.34     18.16 o 
  -5   1   1      249.91      237.21     16.63 o 
  -4   1   1       13.27       14.27      6.40 o 
  -3   1   1     1538.91     1517.10     26.37 o 
  -2   1   1     1223.33     1229.37     25.97 o 
  -1   1   1     1124.40     1157.95     20.12 o 
   0   1   1     2824.90     2623.90     23.05 o 
   1   1   1     6260.68     6189.78     68.42 o 
   2   1   1       68.64       73.85     13.40 o 
   3   1   1       48.64       54.70     10.68 o 
   4   1   1      249.53      269.39     20.34 o 
   5   1   1      261.84      284.83     27.11 o 
  -5   2   1      474.57      456.42     25.91 o 
  -4   2   1      276.24      267.80     16.88 o 
  -3   2   1       61.70       60.26      9.08 o 
  -2   2   1      855.63      817.64     19.66 o 
  -1   2   1     2199.73     2074.73     38.39 o 
   0   2   1     1080.25     1045.24     14.58 o 
   1   2   1     1540.57     1483.55     20.55 o 
   2   2   1       66.23       61.91      6.78 o 
   3   2   1      250.30      253.86     14.15 o 
   4   2   1      292.17      263.09     18.71 o 
   5   2   1      509.27      501.43     21.61 o 
  -5   3   1      314.25      308.37     19.59 o 
  -4   3   1      105.75      113.29     11.64 o 
  -3   3   1     2179.24     2179.66     40.72 o 
  -2   3   1      169.27      156.09      9.04 o 
  -1   3   1     3973.24     4011.56     59.76 o 
   0   3   1     1675.23     1512.31     23.63 o 
   1   3   1     5076.31     5165.41     60.08 o 
   2   3   1      297.79      310.58     15.98 o 
   3   3   1       50.53       56.98      6.94 o 
   4   3   1      272.68      280.69     10.47 o 
   5   3   1      505.42      501.61     19.79 o 
  -6   4   1      101.87       38.71     30.37 o 
  -5   4   1       16.67       16.17     17.68 o 
  -4   4   1       37.84       32.25      7.01 o 
  -3   4   1       17.86        7.50      7.64 o 
  -2   4   1      489.27      520.91     35.07 o 
  -1   4   1      156.47      164.40     10.81 o 
   0   4   1     9098.93     9252.26    109.21 o 
   1   4   1     5826.30     5900.37    166.72 o 
   2   4   1       58.20       61.82      8.06 o 
   3   4   1       42.61       47.37      7.19 o 
   4   4   1      471.04      446.89     21.20 o 
   5   4   1      200.17      165.02     39.92 o 
   7   4   1        0.92       36.02     15.18 o 
  -7   5   1       28.76       43.47     16.08 o 
  -6   5   1       14.81        9.46     11.94 o 
  -5   5   1        1.62        0.19      9.09 o 
  -4   5   1       48.78       46.82     10.07 o 
  -3   5   1      302.72      324.41     22.80 o 
  -2   5   1      446.14      503.61     19.14 o 
  -1   5   1      402.03      422.24     22.51 o 
   0   5   1     6166.75     6054.15     83.26 o 
   1   5   1     3200.41     3288.00     74.78 o 
   2   5   1      461.47      477.90     22.77 o 
   3   5   1      271.95      282.46     43.21 o 
   4   5   1      316.70      321.04     20.65 o 
   5   5   1       29.48       29.18     12.25 o 
   6   5   1       18.27       13.99     14.89 o 
   7   5   1       15.42       54.78     19.65 o 
  -7   6   1       29.27       34.54     19.35 o 
  -6   6   1       26.23       33.08     15.05 o 
  -5   6   1       55.90       47.78     12.85 o 
  -4   6   1      185.07      203.22     19.57 o 
  -3   6   1      281.30      328.69     22.49 o 
  -2   6   1      147.36      134.23     12.95 o 
  -1   6   1      100.57      105.93     11.27 o 
   0   6   1     1145.45     1137.43     28.85 o 
   1   6   1      184.76      199.55     14.74 o 
   2   6   1      814.26      804.59     36.75 o 
   3   6   1      197.83      191.35     18.34 o 
   4   6   1     1178.54     1163.13     39.44 o 
   5   6   1       51.58       50.75     14.82 o 
   6   6   1      121.15      158.80     21.29 o 
  -6   7   1        4.63       13.50     14.70 o 
  -5   7   1       88.16      117.00     19.79 o 
  -4   7   1      348.62      384.29     54.09 o 
  -3   7   1      739.12      752.77     27.84 o 
  -2   7   1     1079.25     1125.44     62.57 o 
  -1   7   1      664.81      648.56     32.76 o 
   0   7   1      201.88      159.76     19.97 o 
   1   7   1       64.05       45.29     10.91 o 
   2   7   1      595.88      635.31     25.85 o 
   3   7   1      304.72      356.98     50.37 o 
   4   7   1      738.80      725.67     33.06 o 
   5   7   1      188.26      220.45     22.72 o 
   6   7   1       18.87       25.31     34.54 o 
  -6   8   1        5.51       40.19     37.51 o 
  -5   8   1       20.39       11.77     27.24 o 
  -4   8   1        2.47       26.68     14.19 o 
  -3   8   1       83.20       79.89     14.54 o 
  -2   8   1       83.65       83.77     12.73 o 
  -1   8   1     1921.32     1912.62     49.82 o 
   0   8   1      267.69      251.21     21.14 o 
   1   8   1      228.97      229.19     27.53 o 
   2   8   1     3014.74     3071.45    101.15 o 
   3   8   1       68.79       43.05     34.54 o 
   4   8   1      622.42      663.11     35.17 o 
   5   8   1       49.55       58.25     18.38 o 
   6   8   1       75.15       84.27     42.88 o 
  -6   9   1        0.16        7.74     33.64 o 
  -5   9   1      222.28      255.86     32.22 o 
  -4   9   1      107.79      113.58     18.01 o 
  -3   9   1       74.62       84.39     15.63 o 
  -2   9   1      110.14       72.76     23.28 o 
  -1   9   1     1634.74     1714.90     42.05 o 
   0   9   1        8.60       12.46     13.27 o 
   1   9   1      256.23      288.83     26.61 o 
   2   9   1     1029.48     1023.18     41.61 o 
   3   9   1      233.45      271.28     22.70 o 
   4   9   1        6.24       16.02     19.80 o 
   5   9   1        8.27       -9.82     27.09 o 
   6   9   1        5.05       30.07     37.51 o 
  -6  10   1       10.82      -24.71     33.35 o 
  -5  10   1        4.17       30.24     21.53 o 
  -4  10   1       65.57       31.27     20.39 o 
  -3  10   1       28.94       36.80     15.18 o 
  -2  10   1      207.07      215.21     19.60 o 
  -1  10   1      498.89      504.77     32.98 o 
   0  10   1       16.21       26.65     14.53 o 
   1  10   1       19.95       39.44     16.59 o 
   2  10   1      325.75      327.74     27.21 o 
   3  10   1      146.16      168.54     20.06 o 
   4  10   1       37.14       66.29     23.99 o 
   5  10   1       12.11       38.82     25.99 o 
  -5  11   1        6.07       29.18     33.05 o 
  -4  11   1       18.32       -9.92     19.31 o 
  -3  11   1      220.59      249.29     39.17 o 
  -2  11   1      128.49      105.74     17.18 o 
  -1  11   1       54.13       76.87     19.80 o 
   0  11   1        1.60      -11.78     15.42 o 
   1  11   1      168.58      146.66     23.68 o 
   2  11   1       30.73       27.31     15.14 o 
   3  11   1      182.16      156.68     27.47 o 
   4  11   1      116.37      110.83     28.22 o 
   5  11   1       14.48      -21.74     21.74 o 
  -5  12   1        2.10       47.93     32.15 o 
  -4  12   1        5.03      -14.23     18.02 o 
  -3  12   1       28.61       -6.97     19.65 o 
  -2  12   1       78.83       89.94     21.99 o 
  -1  12   1       22.98       55.50     18.28 o 
   0  12   1       16.23       14.86     16.92 o 
   1  12   1       75.30       85.38     21.19 o 
   2  12   1       48.52       45.30     30.97 o 
   3  12   1      649.22      606.27     65.16 o 
   4  12   1       43.19       44.83     24.58 o 
   5  12   1        9.22       -8.16     25.43 o 
  -4  13   1       51.00       53.15     24.52 o 
  -3  13   1      145.00       95.68     25.13 o 
  -2  13   1      244.32      214.71     29.07 o 
  -1  13   1       15.64       29.33     18.74 o 
   0  13   1       20.74       39.27     20.99 o 
   1  13   1       13.27       24.25     19.67 o 
   2  13   1       44.64       44.15     22.03 o 
   3  13   1      122.49       94.23     26.08 o 
   4  13   1       20.75       21.86     23.74 o 
   5  13   1        0.37      -38.70     39.00 o 
  -4  14   1       18.48       35.43     33.64 o 
  -3  14   1       30.44       21.83     21.96 o 
  -2  14   1      161.23      144.16     26.72 o 
  -1  14   1        0.43       -8.20     16.73 o 
   0  14   1        2.92       -7.93     18.20 o 
   1  14   1        4.66       14.81     19.23 o 
   2  14   1       10.64      -16.20     18.88 o 
   3  14   1       32.96       17.02     21.53 o 
   4  14   1       11.14        8.16     23.60 o 
  -3  15   1      113.09      119.16     29.68 o 
  -2  15   1       55.56       31.77     22.94 o 
  -1  15   1        3.34       -8.88     17.92 o 
   0  15   1        0.79      -17.15     17.15 o 
   1  15   1        3.55       -5.42     19.28 o 
   2  15   1       24.01       33.26     25.46 o 
   3  15   1      103.65       85.60     28.85 o 
   4  15   1        0.51       -3.27     36.62 o 
  -3  16   1       17.65       -7.93     22.51 o 
  -2  16   1       25.21       -6.90     21.37 o 
  -1  16   1        6.70       -7.33     21.21 o 
   0  16   1        8.24       -6.64     20.63 o 
   1  16   1        0.93      -19.19     19.19 o 
   2  16   1       23.74       58.83     27.78 o 
   3  16   1      137.56      112.96     36.33 o 
   4  16   1       11.26      -35.13     35.13 o 
  -3  17   1       43.46      -34.54     34.54 o 
  -2  17   1        7.71       24.67     24.84 o 
  -1  17   1        1.32      -21.00     21.00 o 
   0  17   1        3.81       -8.80     22.08 o 
   1  17   1        3.78       -5.92     23.22 o 
   2  17   1        0.52      -34.09     45.70 o 
   3  17   1        5.95      -39.60     39.60 o 
  -2  18   1       34.66       12.21     33.94 o 
  -1  18   1        8.32       -5.60     24.77 o 
   0  18   1        1.35      -20.00     20.00 o 
   1  18   1        3.81      -21.23     21.23 o 
   2  18   1       11.15      -22.63     38.70 o 
   3  18   1        4.74      -40.19     41.38 o 
  -2  19   1       15.36       -9.23     38.11 o 
  -1  19   1       40.62       -5.66     34.54 o 
   0  19   1        0.14      -18.16     35.13 o 
   1  19   1        3.30      -35.73     35.73 o 
   2  19   1       37.20      -37.81     37.81 o 
  -1 -21   2        1.72        1.14     23.44 o 
   0 -21   2        0.03       -0.89     36.02 o 
   1 -21   2        1.27      -18.16     40.49 o 
  -2 -20   2        5.13       18.16     37.22 o 
  -1 -20   2        0.98       -7.20     37.81 o 
   0 -20   2        1.32        4.97     22.10 o 
   1 -20   2        7.06      -33.35     33.35 o 
   2 -20   2        3.76       -7.15     34.54 o 
  -3 -19   2        1.33       -4.76     37.51 o 
  -2 -19   2        1.99       23.82     36.02 o 
  -1 -19   2       15.18       10.73     22.09 o 
   0 -19   2       10.24       28.74     22.23 o 
   1 -19   2        3.08       -3.87     33.05 o 
   2 -19   2        5.16      -10.42     35.73 o 
   3 -19   2        1.57      -21.14     40.79 o 
  -4 -18   2        0.74       -9.03     24.54 o 
  -3 -18   2        2.79       41.98     38.70 o 
  -2 -18   2       10.26       42.34     22.30 o 
  -1 -18   2        3.61        5.92     19.58 o 
   0 -18   2       16.72       45.85     29.18 o 
   1 -18   2        5.05      -11.41     22.92 o 
   2 -18   2        6.81       61.93     39.89 o 
   3 -18   2        1.16       27.69     45.55 o 
   4 -18   2        7.80       30.09     29.15 o 
  -4 -17   2        1.87      -20.74     20.74 o 
  -3 -17   2        7.83       48.20     64.76 o 
  -2 -17   2        5.59       10.90     18.56 o 
  -1 -17   2        3.72        6.25     25.60 o 
   0 -17   2       21.12       27.99     25.90 o 
   1 -17   2        2.07      -21.44     21.44 o 
   2 -17   2        0.71      -30.67     30.67 o 
   3 -17   2        0.10       39.74     25.39 o 
   4 -17   2       35.10       42.66     25.88 o 
  -5 -16   2       19.31       48.51     26.25 o 
  -4 -16   2        1.37       27.77     27.54 o 
  -3 -16   2       20.60       25.73     22.66 o 
  -2 -16   2        0.23        5.52     15.17 o 
  -1 -16   2       22.45       31.26     23.82 o 
   0 -16   2        1.53       30.96     23.82 o 
   1 -16   2        1.30      -17.57     19.95 o 
   2 -16   2        4.47       55.06     22.71 o 
   3 -16   2       26.45       25.91     22.39 o 
   4 -16   2        3.21       10.02     26.20 o 
   5 -16   2        0.65       -5.80     23.31 o 
  -5 -15   2       18.40       35.27     24.08 o 
  -4 -15   2        2.92        3.93     21.00 o 
  -3 -15   2        4.05       14.72     19.05 o 
  -2 -15   2       12.66       -2.43     13.53 o 
  -1 -15   2       98.11      118.26     23.12 o 
   0 -15   2       17.59       10.12     21.73 o 
   1 -15   2        5.74       11.81     15.81 o 
   2 -15   2        2.05        2.72     21.14 o 
   3 -15   2       68.16       79.41     24.79 o 
   4 -15   2        2.97       10.38     21.44 o 
   5 -15   2       15.30      -14.22     23.02 o 
  -6 -14   2        4.73       25.28     27.87 o 
  -5 -14   2        8.73       -2.83     21.82 o 
  -4 -14   2        6.96       31.03     20.95 o 
  -3 -14   2        4.82       -3.81     17.71 o 
  -2 -14   2        3.76       12.14     18.01 o 
  -1 -14   2      101.69       83.56     20.84 o 
   0 -14   2       91.59      104.62     19.99 o 
   1 -14   2        1.00       -4.41     13.76 o 
   2 -14   2        6.09       -0.92     14.63 o 
   3 -14   2       33.43       26.54     21.68 o 
   4 -14   2        0.78       25.86     21.24 o 
   5 -14   2       18.70       24.42     24.12 o 
   6 -14   2        0.95       -7.24     23.47 o 
  -6 -13   2       16.29       18.44     19.22 o 
  -5 -13   2        7.45       46.47     23.45 o 
  -4 -13   2        7.04       18.12     18.86 o 
  -3 -13   2       12.40        9.07     16.04 o 
  -2 -13   2       19.24       47.70     19.63 o 
  -1 -13   2      217.54      196.65     25.77 o 
   0 -13   2        6.18       -5.22     11.23 o 
   1 -13   2       21.32        4.46     16.67 o 
   2 -13   2       38.17       56.81     15.64 o 
   3 -13   2      171.39      201.36     28.70 o 
   4 -13   2       15.82       50.73     32.75 o 
   5 -13   2       35.88       34.11     26.05 o 
   6 -13   2        1.48      -18.45     21.61 o 
  -6 -12   2       51.86       70.25     21.74 o 
  -5 -12   2       19.58       29.49     34.69 o 
  -4 -12   2       56.37       98.13     41.84 o 
  -3 -12   2        2.42        9.46     25.63 o 
  -2 -12   2       70.58       63.57     19.76 o 
  -1 -12   2       43.80       54.18     14.09 o 
   0 -12   2        7.14        0.08     11.17 o 
   1 -12   2        0.53       14.74     19.40 o 
   2 -12   2       32.35       32.74     17.72 o 
   3 -12   2        3.70        0.82     17.02 o 
   4 -12   2       20.99      -18.06     18.06 o 
   5 -12   2       19.51       41.63     22.09 o 
   6 -12   2        4.79       -2.14     21.22 o 
  -6 -11   2       45.48       39.92     26.60 o 
  -5 -11   2        9.61        7.24     20.69 o 
  -4 -11   2       11.72       -5.50     17.13 o 
  -3 -11   2       26.25       11.84     20.54 o 
  -2 -11   2       15.52        8.22     14.83 o 
  -1 -11   2       22.24       52.41     11.90 o 
   0 -11   2      141.42      152.37     16.26 o 
   1 -11   2       55.87       53.38     11.68 o 
   2 -11   2       47.61       49.60     13.60 o 
   3 -11   2       60.33       62.83     20.00 o 
   4 -11   2      135.04      148.89     31.27 o 
   5 -11   2        1.73       -2.38     18.27 o 
   6 -11   2        4.97       12.55     22.37 o 
  -7 -10   2        4.43      -17.15     17.15 o 
  -6 -10   2       31.13       36.22     17.71 o 
  -5 -10   2       10.10       -7.45     17.03 o 
  -4 -10   2       27.42       32.51     17.59 o 
  -3 -10   2       51.26       39.61     13.34 o 
  -2 -10   2      327.56      367.02     19.86 o 
  -1 -10   2      113.48      129.37     13.74 o 
   0 -10   2      235.20      250.07     15.82 o 
   1 -10   2      298.25      306.33     21.42 o 
   2 -10   2      136.16      135.75     18.45 o 
   3 -10   2       94.07       61.89     19.25 o 
   4 -10   2       88.25      110.59     37.22 o 
   5 -10   2        0.77      -16.17     16.17 o 
   6 -10   2       11.19       -6.29     20.16 o 
   7 -10   2        1.36        4.32     22.18 o 
  -7  -9   2        0.84       -4.66     21.14 o 
  -6  -9   2        6.52      -13.18     15.70 o 
  -5  -9   2       27.05       30.52     17.95 o 
  -4  -9   2        2.39        0.43     16.53 o 
  -3  -9   2       86.57       98.87      9.57 o 
  -2  -9   2      172.31      180.63     23.90 o 
  -1  -9   2      120.35      106.02     12.08 o 
   0  -9   2       16.70        9.54      8.06 o 
   1  -9   2      538.83      537.91     32.55 o 
   2  -9   2       13.89       24.84      8.60 o 
   3  -9   2       93.88       81.69     19.76 o 
   4  -9   2      124.18      171.71     24.75 o 
   5  -9   2       12.75        8.48     18.28 o 
   6  -9   2       43.62       53.91     22.21 o 
   7  -9   2        4.52       29.68     31.56 o 
  -7  -8   2       16.95       -5.56     20.03 o 
  -6  -8   2       16.91       19.40     15.32 o 
  -5  -8   2       24.38       41.63     17.46 o 
  -4  -8   2       19.07       20.59     15.95 o 
  -3  -8   2       50.88       51.23      8.68 o 
  -2  -8   2      209.00      206.54     11.94 o 
  -1  -8   2      171.04      174.32     10.39 o 
   0  -8   2       76.39       77.56      9.52 o 
   1  -8   2      334.44      317.99     15.45 o 
   2  -8   2      235.79      270.24     13.48 o 
   3  -8   2      223.80      238.48     24.05 o 
   4  -8   2       70.40       64.88     18.48 o 
   5  -8   2       44.42       50.06     19.03 o 
   6  -8   2       15.40       21.47     18.56 o 
   7  -8   2       23.41       17.56     21.00 o 
  -7  -7   2       24.81        8.26     22.03 o 
  -6  -7   2        5.84        6.63     13.83 o 
  -5  -7   2       41.43       27.23     15.29 o 
  -4  -7   2       10.44       29.28     28.88 o 
  -3  -7   2      107.61       99.27     34.85 o 
  -2  -7   2       31.16       23.58      6.15 o 
  -1  -7   2     1131.01     1136.23     20.64 o 
   0  -7   2      189.17      190.04     11.30 o 
   1  -7   2      786.54      792.32     26.58 o 
   2  -7   2       68.19       88.02     11.83 o 
   3  -7   2       92.94       98.61     18.38 o 
   4  -7   2       72.50       76.00     18.01 o 
   5  -7   2       36.50       28.85     17.86 o 
   6  -7   2       25.55       -1.94     18.46 o 
   7  -7   2       25.20       14.80     19.00 o 
  -7  -6   2        0.72        8.38     17.61 o 
  -6  -6   2       53.18       50.43     14.50 o 
  -5  -6   2       19.64       10.07     13.94 o 
  -4  -6   2      125.60      114.88     18.39 o 
  -3  -6   2      111.44      126.14     14.98 o 
  -2  -6   2       91.67       90.17      7.42 o 
  -1  -6   2      379.96      383.99     14.01 o 
   0  -6   2       66.11       56.06      7.74 o 
   1  -6   2      430.89      429.57     18.15 o 
   2  -6   2      463.91      515.52     15.99 o 
   3  -6   2      364.56      385.73     26.41 o 
   4  -6   2       52.53       34.29     15.24 o 
   5  -6   2       53.05       53.23     19.06 o 
   6  -6   2       30.22       36.91     23.37 o 
   7  -6   2       35.53       10.12     26.20 o 
  -7  -5   2        4.32       21.14     16.23 o 
  -6  -5   2        4.98       12.75     11.85 o 
  -5  -5   2       31.35        2.59     15.33 o 
  -4  -5   2      172.84      173.92     25.92 o 
  -3  -5   2       40.04       27.96     10.53 o 
  -2  -5   2      144.34      163.43      7.85 o 
  -1  -5   2      920.18      882.10     14.32 o 
   0  -5   2      248.50      247.39     10.05 o 
   1  -5   2      301.67      307.15     11.40 o 
   2  -5   2      416.94      428.88     13.86 o 
   3  -5   2      226.71      211.10     19.62 o 
   4  -5   2       41.03       60.88     14.50 o 
   5  -5   2       18.09       28.97     16.38 o 
   6  -5   2       34.64       40.79     26.80 o 
   7  -5   2       11.05      -13.40     21.14 o 
  -7  -4   2       29.01       13.43     15.63 o 
  -6  -4   2       19.13       21.70     11.48 o 
  -5  -4   2       61.78       67.38     14.29 o 
  -4  -4   2      674.21      658.08     24.38 o 
  -3  -4   2        1.18       -3.69      8.35 o 
  -2  -4   2       35.94       45.76      7.03 o 
  -1  -4   2      321.78      311.19     10.14 o 
   0  -4   2      779.93      768.43     14.90 o 
   1  -4   2     1258.50     1229.67     19.35 o 
   2  -4   2      552.26      555.12     20.59 o 
   3  -4   2      522.32      509.14     21.05 o 
   4  -4   2       40.90       40.17     12.71 o 
   5  -4   2       44.54       51.15     14.44 o 
   6  -4   2       49.82       43.31     16.01 o 
   7  -4   2        0.81       28.88     21.44 o 
  -7  -3   2       13.05       14.59     15.48 o 
  -6  -3   2       16.19       14.64     10.50 o 
  -5  -3   2      181.80      201.32     14.42 o 
  -4  -3   2      393.65      405.67     26.48 o 
  -3  -3   2      481.28      464.59     18.52 o 
  -2  -3   2      119.40      133.18     11.91 o 
  -1  -3   2      668.15      660.75     12.87 o 
   0  -3   2     1374.02     1274.31     15.57 o 
   1  -3   2     3889.89     3834.33     48.78 o 
   2  -3   2      381.99      383.52     11.28 o 
   3  -3   2      672.63      656.70     21.88 o 
   4  -3   2       44.83       55.21     14.89 o 
   5  -3   2      149.19      165.90     17.96 o 
   6  -3   2      175.62      184.54     61.36 o 
   7  -3   2       32.94       20.54     20.54 o 
  -6  -2   2       86.48       77.72     28.88 o 
  -5  -2   2       14.76      -13.25     13.25 o 
  -4  -2   2      423.26      435.89     62.76 o 
  -3  -2   2      516.95      520.41     48.04 o 
  -2  -2   2      191.91      211.10      9.76 o 
  -1  -2   2      112.69      116.99      5.58 o 
   0  -2   2     1381.88     1307.42     15.48 o 
   1  -2   2     2367.19     2257.45     28.19 o 
   2  -2   2      825.78      822.28     23.53 o 
   3  -2   2      374.90      385.05     16.43 o 
   4  -2   2       24.10       19.04      9.97 o 
   5  -2   2      188.68      175.94     16.59 o 
   6  -2   2       98.78      106.42     16.07 o 
   7  -2   2       32.19       -5.95     16.97 o 
   8  -2   2       11.28      -19.05     19.05 o 
  -6  -1   2       39.32       56.87     23.82 o 
  -5  -1   2       38.15       45.63     12.88 o 
  -4  -1   2      127.68      131.27     17.06 o 
  -3  -1   2     2136.13     2275.28     54.99 o 
  -2  -1   2      108.74      122.26     10.58 o 
  -1  -1   2      211.93      203.76      5.36 o 
   0  -1   2      279.99      276.23      6.46 o 
   1  -1   2     3068.87     2874.67     30.72 o 
   2  -1   2     1089.38     1131.71     45.71 o 
   3  -1   2       69.80       90.02     18.32 o 
   4  -1   2       84.40       76.83     20.85 o 
   5  -1   2      171.80      149.23     26.21 o 
   6  -1   2      137.41      129.83     16.52 o 
   7  -1   2       50.53       92.30     20.54 o 
   8  -1   2        8.78       21.14     20.54 o 
  -6   0   2      318.16      304.20     36.05 o 
  -5   0   2       19.77       15.55      9.59 o 
  -4   0   2      141.53      143.69     12.30 o 
  -3   0   2     1067.90     1120.39     28.87 o 
  -2   0   2      199.01      204.73     10.19 o 
  -1   0   2      182.34      162.80      5.27 o 
   0   0   2      162.12      174.97      5.85 o 
   1   0   2      778.57      807.85     17.27 o 
   2   0   2      368.99      365.89     18.02 o 
   3   0   2       43.66       62.08     13.44 o 
   4   0   2      124.52      157.26     22.34 o 
   5   0   2       98.99       96.79     20.85 o 
   7   0   2       39.73       25.61     16.97 o 
   8   0   2        0.45       -6.55     18.16 o 
  -5   1   2       38.15       39.37      8.68 o 
  -4   1   2      127.36      135.70     10.25 o 
  -3   1   2     2135.75     2197.88     43.16 o 
  -2   1   2      108.99      107.93     10.11 o 
  -1   1   2      210.96      196.06      6.15 o 
   0   1   2      279.87      258.46      6.89 o 
   1   1   2     3068.51     2884.99     41.56 o 
   2   1   2     1090.05     1123.57     27.76 o 
   3   1   2       69.16       98.25     14.05 o 
   4   1   2       84.51       67.94     12.21 o 
   5   1   2      171.78      130.46     22.34 o 
   8   1   2        8.80        2.68     19.05 o 
  -5   2   2       14.75       17.66     13.92 o 
  -4   2   2      423.79      404.33     20.18 o 
  -3   2   2      517.41      537.89     18.73 o 
  -2   2   2      191.39      189.17     11.83 o 
  -1   2   2      113.38      126.37      6.36 o 
   0   2   2     1381.74     1325.31     14.81 o 
   1   2   2     2367.52     2239.83     31.73 o 
   2   2   2      825.21      784.51     28.01 o 
   3   2   2      375.89      378.82     22.66 o 
   4   2   2       24.06       23.22      9.05 o 
   5   2   2      188.58      162.04     22.64 o 
  -5   3   2      181.79      203.60     16.92 o 
  -4   3   2      393.26      386.97     18.16 o 
  -3   3   2      480.74      485.03     17.01 o 
  -2   3   2      119.76      116.03      8.33 o 
  -1   3   2      667.62      681.24     11.59 o 
   0   3   2     1374.58     1282.03     18.10 o 
   1   3   2     3890.43     3767.86     56.19 o 
   2   3   2      382.32      371.57     13.69 o 
   3   3   2      672.14      668.40     21.32 o 
   4   3   2       44.57       46.31      9.03 o 
   5   3   2      149.09      176.32     21.74 o 
  -6   4   2       19.19      -15.18     27.99 o 
  -5   4   2       61.80       62.88     11.99 o 
  -4   4   2      674.98      686.84     16.36 o 
  -3   4   2        1.14        5.19      5.39 o 
  -2   4   2       35.84       48.23      7.16 o 
  -1   4   2      321.72      297.87     46.46 o 
   0   4   2      779.48      787.51     16.45 o 
   1   4   2     1257.87     1225.80     26.17 o 
   2   4   2      552.65      571.34     14.24 o 
   3   4   2      522.07      511.21     14.81 o 
   4   4   2       41.12       54.03      8.16 o 
   5   4   2       44.64       64.31     17.57 o 
  -6   5   2        4.97        7.64     12.25 o 
  -5   5   2       31.33       13.56     21.14 o 
  -4   5   2      172.71      182.03     14.34 o 
  -3   5   2       40.35       41.64      6.91 o 
  -2   5   2      143.98      161.53     11.83 o 
  -1   5   2      920.55      884.03     29.56 o 
   0   5   2      248.81      237.60     12.29 o 
   1   5   2      300.82      310.73     13.31 o 
   2   5   2      416.62      431.38     13.45 o 
   3   5   2      227.40      248.71     16.48 o 
   4   5   2       40.85       41.52     11.82 o 
   5   5   2       18.01       32.24     13.34 o 
   6   5   2       34.80       47.04     18.76 o 
  -7   6   2        0.73       10.89     16.05 o 
  -6   6   2       53.21       57.21     16.88 o 
  -5   6   2       19.67       26.02     13.56 o 
  -4   6   2      125.65      119.30     13.97 o 
  -3   6   2      111.06      115.47     13.20 o 
  -2   6   2       91.66       95.67     11.87 o 
  -1   6   2      380.43      409.58     18.09 o 
   0   6   2       66.04       74.27     11.33 o 
   1   6   2      432.13      434.61     29.00 o 
   2   6   2      464.27      519.06     26.10 o 
   3   6   2      363.75      348.01     22.89 o 
   4   6   2       52.51       74.36     16.53 o 
   5   6   2       53.22       55.85     18.91 o 
   6   6   2       30.10       27.69     17.27 o 
  -7   7   2       24.81       58.36     44.66 o 
  -6   7   2        5.81       31.57     16.81 o 
  -5   7   2       41.32       30.83     15.59 o 
  -4   7   2       10.38       27.97     17.57 o 
  -3   7   2      107.84      110.96     16.67 o 
  -2   7   2       31.02       29.83     10.33 o 
  -1   7   2     1130.64     1114.86     29.92 o 
   0   7   2      189.26      164.59     21.90 o 
   1   7   2      785.22      748.25     39.41 o 
   2   7   2       68.14       69.86     14.77 o 
   3   7   2       93.31       92.62     15.91 o 
   4   7   2       72.61       70.70     16.82 o 
   5   7   2       36.37       42.96     17.04 o 
   6   7   2       25.60       33.94     32.75 o 
  -6   8   2       16.91        9.23     33.05 o 
  -5   8   2       24.48       27.97     13.98 o 
  -4   8   2       18.91       19.71     13.75 o 
  -3   8   2       50.73       66.35     13.67 o 
  -2   8   2      208.90      209.69     18.88 o 
  -1   8   2      170.74      160.95     25.23 o 
   0   8   2       76.39       47.80     14.81 o 
   1   8   2      334.78      342.98     30.19 o 
   2   8   2      235.49      215.10     25.24 o 
   3   8   2      223.50      274.43     38.73 o 
   4   8   2       70.41       89.38     18.34 o 
   5   8   2       44.57       53.89     33.65 o 
   6   8   2       15.38      -25.60     25.60 o 
  -6   9   2        6.51       33.35     33.64 o 
  -5   9   2       26.96       19.95     27.39 o 
  -4   9   2        2.37        2.30     12.98 o 
  -3   9   2       86.61       80.03     17.64 o 
  -2   9   2      172.57      160.38     32.92 o 
  -1   9   2      120.29      124.69     15.14 o 
   0   9   2       16.64        9.70     13.31 o 
   1   9   2      539.10      608.89     29.96 o 
   2   9   2       13.97       27.46     13.43 o 
   3   9   2       94.02      110.48     18.04 o 
   4   9   2      124.00       99.77     34.25 o 
   5   9   2       12.67        8.63     29.77 o 
  -6  10   2       31.12       36.03     38.71 o 
  -5  10   2       10.13       -7.44     27.99 o 
  -4  10   2       27.40       14.96     18.65 o 
  -3  10   2       51.21       50.16     15.36 o 
  -2  10   2      327.42      308.76     22.51 o 
  -1  10   2      113.18      112.67     19.31 o 
   0  10   2      235.38      208.72     25.33 o 
   1  10   2      298.04      280.70     27.71 o 
   2  10   2      135.98      135.40     18.65 o 
   3  10   2       93.93       62.20     22.66 o 
   4  10   2       88.40       82.37     38.12 o 
   5  10   2        0.77        3.87     26.50 o 
  -5  11   2        9.64       26.20     31.26 o 
  -4  11   2       11.75       -1.80     31.11 o 
  -3  11   2       26.33       22.51     18.72 o 
  -2  11   2       15.58       12.03     16.94 o 
  -1  11   2       22.31        9.17     15.47 o 
   0  11   2      141.18      142.74     22.39 o 
   1  11   2       55.98       43.77     24.42 o 
   2  11   2       47.66       58.84     20.32 o 
   3  11   2       60.30       38.30     21.01 o 
   4  11   2      134.90      120.68     28.31 o 
   5  11   2        1.75       19.18     25.41 o 
  -5  12   2       19.53       10.72     27.39 o 
  -4  12   2       56.38       45.73     34.24 o 
  -3  12   2        2.42       -9.46     17.63 o 
  -2  12   2       70.53       68.67     21.16 o 
  -1  12   2       43.88       40.04     18.24 o 
   0  12   2        7.18       12.21     16.12 o 
   1  12   2        0.55       21.71     17.66 o 
   2  12   2       32.34       35.48     22.33 o 
   3  12   2        3.74       -0.05     19.94 o 
   4  12   2       21.04        6.77     24.56 o 
   5  12   2       19.48       11.97     23.74 o 
  -4  13   2        7.05       29.47     30.96 o 
  -3  13   2       12.34        5.42     22.78 o 
  -2  13   2       19.19       31.37     19.47 o 
  -1  13   2      217.58      203.61     27.67 o 
   0  13   2        6.17       -1.66     19.65 o 
   1  13   2       21.21       15.34     18.78 o 
   2  13   2       38.21       13.06     19.50 o 
   3  13   2      171.38      164.13     29.06 o 
   4  13   2       15.79      -22.24     22.24 o 
   5  13   2       35.90      -38.71     39.30 o 
  -4  14   2        6.97      -25.60     25.60 o 
  -3  14   2        4.84      -17.98     17.98 o 
  -2  14   2        3.77        1.41     18.44 o 
  -1  14   2      101.69       97.12     22.56 o 
   0  14   2       91.56       69.93     32.16 o 
   1  14   2        0.99       -7.92     25.75 o 
   2  14   2        6.07       -6.64     20.54 o 
   3  14   2       33.48        4.92     25.46 o 
   4  14   2        0.77      -18.93     20.65 o 
   5  14   2       18.72      -36.62     36.62 o 
  -3  15   2        4.03       -7.67     21.88 o 
  -2  15   2       12.67      -12.68     18.70 o 
  -1  15   2       98.18      100.55     27.40 o 
   0  15   2       17.63       -1.12     30.96 o 
   1  15   2        5.72        7.32     20.16 o 
   2  15   2        2.05      -15.48     20.67 o 
   3  15   2       68.19       23.99     27.84 o 
   4  15   2        2.97      -35.43     35.43 o 
  -3  16   2       20.61       -4.76     34.83 o 
  -2  16   2        0.23      -20.69     20.69 o 
  -1  16   2       22.44        1.20     20.30 o 
   0  16   2        1.54       11.72     20.43 o 
   1  16   2        1.30        8.38     44.96 o 
   2  16   2        4.46       -4.20     40.79 o 
   3  16   2       26.45      -45.41     74.43 o 
   4  16   2        3.21      -36.92     36.92 o 
  -2  17   2        5.60      -22.29     22.29 o 
  -1  17   2        3.73      -18.26     20.62 o 
   0  17   2       21.11      -15.78     39.00 o 
   1  17   2        2.08      -19.03     21.96 o 
   2  17   2        0.71      -26.03     30.96 o 
   3  17   2        0.10      -37.81     41.98 o 
   4  17   2       35.11      -41.68     41.68 o 
  -2  18   2       10.26      -34.54     34.54 o 
  -1  18   2        3.61       -4.47     32.75 o 
   0  18   2       16.73       10.02     25.22 o 
   1  18   2        5.06       32.69     26.87 o 
   2  18   2        6.81      -36.32     37.51 o 
   3  18   2        1.16      -40.79     40.79 o 
  -1  19   2       15.17       -7.15     34.54 o 
   0  19   2       10.24      -20.84     35.13 o 
  -1 -21   3        1.58       -6.38     25.34 o 
   0 -21   3        0.24       50.91     40.19 o 
   1 -21   3        5.46       20.84     44.06 o 
  -2 -20   3        3.30       52.99     39.00 o 
  -1 -20   3        5.56       -0.45     21.74 o 
   0 -20   3        2.15      -22.54     22.54 o 
   1 -20   3        2.31       -5.36     39.89 o 
   2 -20   3        1.63        1.79     45.25 o 
  -3 -19   3        0.71      -13.99     39.00 o 
  -2 -19   3        0.57       22.33     39.00 o 
  -1 -19   3       19.08       -0.33     21.02 o 
   0 -19   3        2.88      -19.44     48.08 o 
   1 -19   3        5.21       26.20     37.81 o 
   2 -19   3        3.42      -33.64     33.64 o 
   3 -19   3        0.64      -19.65     36.02 o 
  -4 -18   3        0.42        8.62     27.82 o 
  -3 -18   3        0.15      -27.39     35.73 o 
  -2 -18   3        4.54        2.68     33.64 o 
  -1 -18   3        8.53       10.64     20.03 o 
   0 -18   3       11.96       -4.17     19.66 o 
   1 -18   3       19.88       67.29     37.81 o 
   2 -18   3        0.67      -19.95     33.94 o 
   3 -18   3        3.58       20.54     39.89 o 
   4 -18   3        2.93        8.34     46.74 o 
  -4 -17   3        0.36        5.34     40.04 o 
  -3 -17   3        1.10       -3.46     20.46 o 
  -2 -17   3        7.13        6.29     20.24 o 
  -1 -17   3        1.62        6.15     20.16 o 
   0 -17   3       25.75       23.10     20.30 o 
   1 -17   3       13.72        3.05     23.82 o 
   2 -17   3       11.15      -15.48     31.86 o 
   3 -17   3       11.45       -2.71     26.50 o 
   4 -17   3        4.21       -5.29     23.64 o 
  -5 -16   3        7.38       18.74     25.89 o 
  -4 -16   3        1.03        0.97     21.24 o 
  -3 -16   3        0.59      -18.97     19.67 o 
  -2 -16   3        2.54       12.22     15.67 o 
  -1 -16   3        5.06       17.15     18.84 o 
   0 -16   3       23.74       30.20     20.07 o 
   1 -16   3        6.14       22.20     18.28 o 
   2 -16   3       12.75       29.12     22.00 o 
   3 -16   3       20.81       31.21     34.39 o 
   4 -16   3        1.81       24.69     24.87 o 
   5 -16   3        8.49       11.77     24.89 o 
  -5 -15   3       11.59       -5.82     22.52 o 
  -4 -15   3        0.26      -18.54     19.97 o 
  -3 -15   3        5.26        1.60     20.85 o 
  -2 -15   3       12.50       29.44     15.39 o 
  -1 -15   3       45.50       59.50     16.31 o 
   0 -15   3       56.58       36.53     18.91 o 
   1 -15   3        9.13       12.80     17.12 o 
   2 -15   3       25.68       34.57     27.69 o 
   3 -15   3        0.88      -19.30     19.30 o 
   4 -15   3        4.22      -18.02     20.21 o 
   5 -15   3        2.78       13.50     24.41 o 
  -6 -14   3        7.27       33.05     33.35 o 
  -5 -14   3        1.61      -20.94     20.94 o 
  -4 -14   3        0.14       -3.17     26.65 o 
  -3 -14   3        0.45       28.81     21.56 o 
  -2 -14   3       19.67       24.90     14.48 o 
  -1 -14   3        0.70        2.68     12.64 o 
   0 -14   3       71.70       41.74     23.85 o 
   1 -14   3       61.08       64.05     15.79 o 
   2 -14   3       17.58      -11.71     14.36 o 
   3 -14   3       20.47      -18.59     18.59 o 
   4 -14   3        6.00       -8.91     19.82 o 
   5 -14   3        7.61        1.86     22.00 o 
  -6 -13   3        9.22       -6.25     22.28 o 
  -5 -13   3       25.84       58.79     30.82 o 
  -4 -13   3        0.55       -0.23     18.72 o 
  -3 -13   3        3.51       -9.82     18.30 o 
  -2 -13   3       28.89       31.00     13.92 o 
  -1 -13   3       17.94       19.50     14.13 o 
   0 -13   3      189.57      190.11     17.24 o 
   1 -13   3       21.10       21.35     13.27 o 
   2 -13   3        1.55      -11.15     13.50 o 
   3 -13   3        4.61       17.12     25.31 o 
   4 -13   3       18.36       18.69     21.02 o 
   5 -13   3        4.47       24.55     22.89 o 
   6 -13   3        2.88      -25.57     36.92 o 
  -6 -12   3        5.22       18.08     22.84 o 
  -5 -12   3       36.25       10.26     29.03 o 
  -4 -12   3       12.03      -15.88     17.25 o 
  -3 -12   3       13.65        7.76     15.65 o 
  -2 -12   3       25.38        5.51     12.39 o 
  -1 -12   3        8.52      -11.60     11.60 o 
   0 -12   3      126.11      136.75     14.74 o 
   1 -12   3        6.15       -0.53      9.05 o 
   2 -12   3        5.01      -10.61     10.61 o 
   3 -12   3       76.29       60.33     22.18 o 
   4 -12   3       12.10      -13.42     18.82 o 
   5 -12   3       12.84       10.72     32.90 o 
   6 -12   3        7.16       16.20     22.66 o 
  -6 -11   3        4.62        4.25     29.03 o 
  -5 -11   3       19.30       15.44     20.93 o 
  -4 -11   3       18.53       13.12     19.02 o 
  -3 -11   3       48.69       27.75     11.88 o 
  -2 -11   3      158.88      153.04     17.33 o 
  -1 -11   3      132.36      152.78     15.22 o 
   0 -11   3      296.59      326.87     19.00 o 
   1 -11   3      112.47      127.23     13.11 o 
   2 -11   3        0.02       12.00     13.00 o 
   3 -11   3       98.53      104.68     23.69 o 
   4 -11   3       15.44       -0.40     21.14 o 
   5 -11   3       23.38       15.42     36.32 o 
   6 -11   3        1.70        5.47     20.21 o 
  -7 -10   3        4.85        7.32     26.50 o 
  -6 -10   3        5.45       30.22     22.91 o 
  -5 -10   3       23.54       19.61     19.88 o 
  -4 -10   3       46.66       30.72     18.53 o 
  -3 -10   3      262.09      257.09     17.78 o 
  -2 -10   3      122.94      124.21     22.26 o 
  -1 -10   3      664.86      647.14     20.48 o 
   0 -10   3      279.52      296.52     15.79 o 
   1 -10   3       58.15       61.75     10.57 o 
   2 -10   3       31.37       45.50      9.24 o 
   3 -10   3      132.72      136.93     12.99 o 
   4 -10   3       43.85        9.35     32.16 o 
   5 -10   3       26.37       41.22     21.31 o 
   6 -10   3       17.23       40.87     22.72 o 
   7 -10   3        9.55       -7.96     26.35 o 
  -7  -9   3        4.88       14.61     21.08 o 
  -6  -9   3       23.88       40.03     21.13 o 
  -5  -9   3        8.32      -10.46     16.87 o 
  -4  -9   3      171.30      184.49     24.69 o 
  -3  -9   3      243.37      260.68     15.48 o 
  -2  -9   3       81.08       78.29      9.91 o 
  -1  -9   3     1671.28     1734.39     31.20 o 
   0  -9   3      193.17      187.62     12.62 o 
   1  -9   3      150.82      139.74     11.54 o 
   2  -9   3        3.52        4.46      7.40 o 
   3  -9   3       66.45       72.32     11.31 o 
   4  -9   3       18.80       42.90     18.10 o 
   5  -9   3        2.96      -17.60     17.60 o 
   6  -9   3       16.20        8.67     20.26 o 
   7  -9   3        1.53       -5.13     44.66 o 
  -7  -8   3        5.25       -0.30     19.53 o 
  -6  -8   3       56.40       50.49     31.71 o 
  -5  -8   3       14.84      -10.19     16.00 o 
  -4  -8   3      240.16      227.11     31.73 o 
  -3  -8   3       31.62       32.26      9.25 o 
  -2  -8   3       39.32       34.56      8.05 o 
  -1  -8   3      858.63      875.33     19.39 o 
   0  -8   3      138.70      137.89     11.72 o 
   1  -8   3      392.36      407.78     16.04 o 
   2  -8   3       87.90       84.36      9.87 o 
   3  -8   3       22.79       16.39      8.49 o 
   4  -8   3       22.07       29.03     17.40 o 
   5  -8   3        7.09        5.92     30.96 o 
   6  -8   3       19.81      -17.86     17.86 o 
   7  -8   3        2.89       -6.98     21.17 o 
  -7  -7   3        3.87       11.52     19.08 o 
  -6  -7   3       66.32       83.33     39.30 o 
  -5  -7   3        7.00       13.04     21.29 o 
  -4  -7   3      396.72      427.37     30.54 o 
  -3  -7   3       20.37       13.23      8.42 o 
  -2  -7   3      266.13      277.43     12.01 o 
  -1  -7   3      126.56      131.35      8.43 o 
   0  -7   3      444.25      459.27     22.13 o 
   1  -7   3      533.95      567.62     16.65 o 
   2  -7   3      467.82      442.44     20.53 o 
   3  -7   3      116.39      109.43     12.67 o 
   4  -7   3       62.74       84.34     18.80 o 
   5  -7   3        6.02        5.39     15.88 o 
   6  -7   3        1.72       -0.67     17.50 o 
   7  -7   3        8.22      -23.93     28.58 o 
  -7  -6   3        2.43      -14.85     17.73 o 
  -6  -6   3       94.20      105.93     16.65 o 
  -5  -6   3       25.34       42.68     16.31 o 
  -4  -6   3      661.93      583.21     33.86 o 
  -3  -6   3      103.49      116.72     10.87 o 
  -2  -6   3     1778.06     1825.72     27.93 o 
  -1  -6   3      159.96      161.11      8.23 o 
   0  -6   3      999.18      977.23     19.04 o 
   1  -6   3      999.89     1022.65     20.99 o 
   2  -6   3      707.05      722.99     19.85 o 
   3  -6   3      166.95      186.23     20.61 o 
   4  -6   3       84.35      101.41     18.73 o 
   5  -6   3      107.09       95.60     46.01 o 
   6  -6   3        6.29        4.25     16.01 o 
   7  -6   3       23.07        3.68     20.16 o 
  -7  -5   3        9.53        4.46     16.40 o 
  -6  -5   3       27.95       41.03     13.73 o 
  -5  -5   3       42.37       76.82     16.35 o 
  -4  -5   3      428.31      423.46     26.66 o 
  -3  -5   3      141.04      147.38     11.42 o 
  -2  -5   3     4045.35     4232.88     49.47 o 
  -1  -5   3      158.77      172.97      7.87 o 
   0  -5   3     2359.52     2334.46     29.94 o 
   1  -5   3      219.16      242.99     14.05 o 
   2  -5   3      675.56      708.01     19.25 o 
   3  -5   3      362.73      395.54     34.13 o 
   4  -5   3       97.02      120.79     18.06 o 
   5  -5   3       84.51       78.36     18.06 o 
   6  -5   3        6.24       22.09     16.65 o 
   7  -5   3       39.06       53.00     27.09 o 
  -7  -4   3       18.37       33.16     16.72 o 
  -6  -4   3       34.16       46.23     12.20 o 
  -5  -4   3        3.96        5.25     12.06 o 
  -4  -4   3      470.62      493.58     22.83 o 
  -3  -4   3      393.34      400.08     15.64 o 
  -2  -4   3     3158.46     3346.80     40.24 o 
  -1  -4   3       34.87       42.10      5.23 o 
   0  -4   3      637.29      629.55     13.63 o 
   1  -4   3      237.68      229.82     10.63 o 
   2  -4   3       28.67       52.61      8.11 o 
   3  -4   3      157.26      160.65     17.28 o 
   4  -4   3      287.87      253.18     21.70 o 
   5  -4   3      306.24      327.74     55.12 o 
   6  -4   3       36.77       38.66     17.02 o 
   7  -4   3       45.68       36.92     23.82 o 
  -7  -3   3       38.25       50.91     19.65 o 
  -6  -3   3       17.95        7.80     12.16 o 
  -5  -3   3       58.31       43.85     12.93 o 
  -4  -3   3       22.55        7.78     10.89 o 
  -3  -3   3      401.22      418.98     17.47 o 
  -2  -3   3      990.60      996.24     29.24 o 
  -1  -3   3      106.15      118.50      6.01 o 
   0  -3   3      306.59      299.63     10.04 o 
   1  -3   3       46.06       40.87      6.80 o 
   2  -3   3       98.65      123.41     12.51 o 
   3  -3   3       60.56       58.21     10.55 o 
   4  -3   3      245.78      206.09     19.11 o 
   5  -3   3       85.21       90.25     16.03 o 
   6  -3   3       14.92       14.25     18.16 o 
   7  -3   3       19.96        4.47     19.35 o 
  -6  -2   3       12.17       23.22     22.93 o 
  -5  -2   3      136.55      134.80     13.75 o 
  -4  -2   3       42.19       33.29      8.98 o 
  -3  -2   3      350.18      366.37     15.44 o 
  -2  -2   3       85.42       88.61      7.25 o 
  -1  -2   3      120.89      119.66      6.65 o 
   0  -2   3      224.00      204.77      7.41 o 
   1  -2   3      963.79      941.28     17.83 o 
   2  -2   3      336.24      358.08     14.04 o 
   3  -2   3      681.11      727.51     36.66 o 
   4  -2   3      275.33      278.95     20.67 o 
   5  -2   3      399.05      406.95     24.85 o 
   6  -2   3        9.81       21.91     12.39 o 
   7  -2   3       12.93        8.63     20.54 o 
  -6  -1   3       18.67       46.15     23.82 o 
  -5  -1   3      171.31      170.03     17.82 o 
  -4  -1   3      138.90      137.72     18.22 o 
  -3  -1   3     1267.32     1342.69     20.56 o 
  -2  -1   3      199.94      195.51      7.56 o 
  -1  -1   3      123.04      134.81      6.28 o 
   0  -1   3      648.83      621.70     13.06 o 
   1  -1   3     1078.86     1032.93     18.35 o 
   2  -1   3      348.45      340.19     20.41 o 
   3  -1   3      562.49      608.93     29.20 o 
   4  -1   3      248.30      261.90     30.99 o 
   5  -1   3      131.06      128.91     15.94 o 
   6  -1   3       88.68       98.73     16.60 o 
   7  -1   3        0.36        0.30     17.86 o 
  -6   0   3       41.26       63.42     22.63 o 
  -5   0   3      141.44      175.11     27.66 o 
  -4   0   3      293.73      273.10     21.49 o 
  -3   0   3     2653.39     2762.04     41.29 o 
  -2   0   3        1.07        5.58      3.91 o 
  -1   0   3       27.21       39.07      4.16 o 
   0   0   3      839.27      806.87     13.46 o 
   1   0   3     1592.99     1599.81     29.52 o 
   2   0   3      202.65      186.29     15.52 o 
   3   0   3      800.31      811.27     68.35 o 
   4   0   3      124.69      147.43     24.12 o 
   5   0   3      707.18      641.61     39.97 o 
   6   0   3       55.60       62.23     21.14 o 
   7   0   3       26.55       29.48     19.95 o 
  -5   1   3      171.11      191.55     31.13 o 
  -4   1   3      138.38      130.91     10.71 o 
  -3   1   3     1267.14     1383.97     24.74 o 
  -2   1   3      198.65      209.08      6.71 o 
  -1   1   3      123.45      138.31      6.13 o 
   0   1   3      649.22      632.59     11.93 o 
   1   1   3     1080.35     1064.50     23.16 o 
   2   1   3      349.41      311.22     16.56 o 
   3   1   3      563.56      602.00     22.05 o 
   4   1   3      248.26      296.47     30.09 o 
   5   1   3      131.01      121.81     23.23 o 
  -5   2   3      136.78      114.96     14.89 o 
  -4   2   3       42.61       28.79      9.47 o 
  -3   2   3      350.29      364.16     11.59 o 
  -2   2   3       86.18       87.73      5.37 o 
  -1   2   3      120.56      127.25      6.75 o 
   0   2   3      223.23      232.04      8.69 o 
   1   2   3      961.94      971.25     31.89 o 
   2   2   3      335.55      408.41     18.01 o 
   3   2   3      679.30      774.72     35.97 o 
   4   2   3      275.44      289.84     19.48 o 
   5   2   3      399.18      416.95     35.17 o 
  -5   3   3       58.13       58.79     14.25 o 
  -4   3   3       22.84       10.97      8.42 o 
  -3   3   3      401.24      398.24     12.63 o 
  -2   3   3      991.97      964.01     21.85 o 
  -1   3   3      106.17      107.78      7.10 o 
   0   3   3      306.84      306.05      8.94 o 
   1   3   3       46.42       57.66      7.43 o 
   2   3   3       98.85      123.54     10.86 o 
   3   3   3       60.94       80.46     10.01 o 
   4   3   3      245.60      244.96     35.31 o 
   5   3   3       85.16       78.62     20.85 o 
  -6   4   3       34.07       19.35     27.69 o 
  -5   4   3        3.97        2.46      7.64 o 
  -4   4   3      469.42      429.36     14.68 o 
  -3   4   3      393.12      417.24     13.30 o 
  -2   4   3     3155.82     3281.15     44.92 o 
  -1   4   3       34.80       22.12      5.60 o 
   0   4   3      637.18      627.71     18.05 o 
   1   4   3      237.42      239.15     16.18 o 
   2   4   3       28.74       56.61      7.51 o 
   3   4   3      157.59      143.36     11.89 o 
   4   4   3      288.00      303.36     26.13 o 
   5   4   3      306.21      356.06     32.78 o 
  -7   5   3        9.53       -8.34     15.78 o 
  -6   5   3       27.97       43.24     14.72 o 
  -5   5   3       42.38       33.92     14.02 o 
  -4   5   3      429.08      393.96     14.73 o 
  -3   5   3      141.03      156.61      8.92 o 
  -2   5   3     4048.40     4124.86     55.92 o 
  -1   5   3      158.93      134.28     11.00 o 
   0   5   3     2359.49     2344.23     38.54 o 
   1   5   3      219.57      220.49     12.48 o 
   2   5   3      675.79      750.24     18.69 o 
   3   5   3      362.04      388.74     13.88 o 
   4   5   3       97.05      105.32      9.44 o 
   5   5   3       84.55      101.31     14.84 o 
  -6   6   3       94.24       87.87     18.95 o 
  -5   6   3       25.37       24.40     14.32 o 
  -4   6   3      661.70      663.53     17.94 o 
  -3   6   3      103.54      123.58      9.89 o 
  -2   6   3     1776.96     1817.10     48.61 o 
  -1   6   3      159.51      153.81     12.66 o 
   0   6   3      999.82     1012.09     37.00 o 
   1   6   3      999.15     1079.85     27.85 o 
   2   6   3      706.90      728.03     27.84 o 
   3   6   3      167.70      184.77     11.43 o 
   4   6   3       84.18       88.39     12.83 o 
   5   6   3      106.95      107.36     19.39 o 
  -7   7   3        3.89        7.15     37.51 o 
  -6   7   3       66.29       80.20     19.77 o 
  -5   7   3        6.97      -13.80     13.80 o 
  -4   7   3      396.54      393.31     18.66 o 
  -3   7   3       20.31        1.09     10.21 o 
  -2   7   3      266.13      252.21     16.08 o 
  -1   7   3      126.78      122.49     12.99 o 
   0   7   3      444.05      412.22     35.35 o 
   1   7   3      534.79      565.93     45.75 o 
   2   7   3      468.33      453.97     23.93 o 
   3   7   3      116.08      126.29     18.87 o 
   4   7   3       62.85       74.58     17.49 o 
   5   7   3        6.07        1.79     27.99 o 
  -6   8   3       56.40      120.00     41.09 o 
  -5   8   3       14.80       18.16     16.38 o 
  -4   8   3      240.61      226.48     19.48 o 
  -3   8   3       31.58       33.75     12.30 o 
  -2   8   3       39.53       41.80     10.39 o 
  -1   8   3      858.79      848.43     28.48 o 
   0   8   3      138.66      143.67     18.87 o 
   1   8   3      392.01      391.64     23.19 o 
   2   8   3       87.70       88.99     14.50 o 
   3   8   3       22.99       33.91     14.59 o 
   4   8   3       22.01       14.37     14.86 o 
   5   8   3        7.00        0.60     27.99 o 
   6   8   3       19.79        7.74     33.35 o 
  -6   9   3       23.91       46.45     37.81 o 
  -5   9   3        8.29       53.89     31.56 o 
  -4   9   3      171.13      123.18     18.22 o 
  -3   9   3      243.53      234.29     19.55 o 
  -2   9   3       80.92       72.00     19.95 o 
  -1   9   3     1671.39     1794.88     43.77 o 
   0   9   3      193.54      182.29     30.24 o 
   1   9   3      150.60      159.11     32.47 o 
   2   9   3        3.57        0.69     11.93 o 
   3   9   3       66.34       53.05     15.36 o 
   4   9   3       18.76       92.30     33.64 o 
   5   9   3        2.93      -27.39     29.18 o 
  -6  10   3        5.41       24.71     35.43 o 
  -5  10   3       23.50       57.17     32.75 o 
  -4  10   3       46.72       19.54     18.80 o 
  -3  10   3      262.01      240.58     26.11 o 
  -2  10   3      122.92      135.43     19.07 o 
  -1  10   3      665.15      694.46     39.83 o 
   0  10   3      279.54      251.69     36.51 o 
   1  10   3       58.37       63.44     19.38 o 
   2  10   3       31.26       30.16     13.99 o 
   3  10   3      132.89       97.40     24.77 o 
   4  10   3       43.94       63.01     26.35 o 
   5  10   3       26.47        8.04     28.88 o 
  -5  11   3       19.32       -7.74     28.28 o 
  -4  11   3       18.50       26.50     26.50 o 
  -3  11   3       48.73       48.11     24.12 o 
  -2  11   3      158.97      160.68     27.70 o 
  -1  11   3      132.31      108.66     21.04 o 
   0  11   3      296.61      290.81     27.78 o 
   1  11   3      112.31      142.43     24.66 o 
   2  11   3        0.02        8.69     19.22 o 
   3  11   3       98.56       75.60     24.90 o 
   4  11   3       15.41       25.17     29.03 o 
   5  11   3       23.33       54.65     27.05 o 
  -5  12   3       36.27       22.93     32.75 o 
  -4  12   3       12.02        0.60     25.60 o 
  -3  12   3       13.65       -6.68     16.90 o 
  -2  12   3       25.39       24.04     18.15 o 
  -1  12   3        8.48        6.49     16.30 o 
   0  12   3      126.35      114.70     24.12 o 
   1  12   3        6.20       -5.21     15.93 o 
   2  12   3        4.97       14.55     20.10 o 
   3  12   3       76.31       42.69     23.43 o 
   4  12   3       12.12      -21.68     21.68 o 
   5  12   3       12.90       12.21     40.79 o 
  -4  13   3        0.54       20.24     30.67 o 
  -3  13   3        3.49       -8.85     17.47 o 
  -2  13   3       28.81       -1.67     16.90 o 
  -1  13   3       17.90       -5.54     19.20 o 
   0  13   3      189.31      169.97     27.19 o 
   1  13   3       21.15        2.62     18.38 o 
   2  13   3        1.54       -5.27     18.56 o 
   3  13   3        4.61      -12.67     20.94 o 
   4  13   3       18.33       42.38     26.47 o 
   5  13   3        4.46      -18.16     38.41 o 
  -4  14   3        0.14        2.38     32.45 o 
  -3  14   3        0.45       -9.53     24.71 o 
  -2  14   3       19.67       18.28     18.42 o 
  -1  14   3        0.69       -2.08     16.74 o 
   0  14   3       71.75       63.39     22.50 o 
   1  14   3       61.10       63.05     28.29 o 
   2  14   3       17.59       -1.17     41.09 o 
   3  14   3       20.43      -12.92     38.41 o 
   4  14   3        6.02      -24.23     24.23 o 
   5  14   3        7.58      -22.03     45.55 o 
  -3  15   3        5.26      -28.88     29.47 o 
  -2  15   3       12.47        3.66     19.99 o 
  -1  15   3       45.48       45.32     20.48 o 
   0  15   3       56.52       20.06     21.03 o 
   1  15   3        9.15      -20.28     20.28 o 
   2  15   3       25.69       21.26     28.29 o 
   3  15   3        0.88       -0.38     24.12 o 
   4  15   3        4.21      -33.94     33.94 o 
   5  15   3        2.79      -39.89     47.34 o 
  -2  16   3        2.55      -19.87     19.87 o 
  -1  16   3        5.07      -19.05     19.05 o 
   0  16   3       23.70      -15.58     27.24 o 
   1  16   3        6.13      -14.24     21.22 o 
   2  16   3       12.75      -22.71     22.71 o 
   3  16   3       20.80       -4.27     51.51 o 
   4  16   3        1.82      -35.43     35.43 o 
  -2  17   3        7.14      -18.76     29.77 o 
  -1  17   3        1.61      -19.85     20.90 o 
   0  17   3       25.78        0.20     23.37 o 
   1  17   3       13.71      -19.59     22.10 o 
   2  17   3       11.16      -20.48     24.33 o 
   3  17   3       11.46      -39.00     39.00 o 
  -1  18   3        8.52      -14.59     32.45 o 
   0  18   3       11.95      -20.69     21.64 o 
   1  18   3       19.87        0.57     26.86 o 
  -1  19   3       19.07       11.91     33.94 o 
   0  19   3        2.88       36.32     35.13 o 
  -2 -20   4        1.81      -26.50     32.45 o 
  -1 -20   4        2.98        8.11     25.20 o 
   0 -20   4        0.88       -1.31     23.03 o 
   1 -20   4        1.11      -36.92     36.92 o 
   2 -20   4        0.38       53.29     41.68 o 
  -3 -19   4        0.13       -0.30     42.57 o 
  -2 -19   4        0.49      -30.37     30.37 o 
  -1 -19   4       14.52      -14.02     21.88 o 
   0 -19   4        0.18       -4.46     44.66 o 
   1 -19   4        3.33       -7.15     39.60 o 
   2 -19   4        1.67       -0.60     41.68 o 
   3 -19   4        0.23       17.57     40.79 o 
  -4 -18   4        1.19        1.42     25.63 o 
  -3 -18   4        5.11       11.02     42.28 o 
  -2 -18   4        3.48       39.89     37.22 o 
  -1 -18   4        6.05        6.74     20.95 o 
   0 -18   4        7.84      -10.86     23.22 o 
   1 -18   4       22.18       -0.60     33.35 o 
   2 -18   4        4.05       18.46     42.28 o 
   3 -18   4        0.37      -25.31     32.75 o 
   4 -18   4        0.04       73.24     52.40 o 
  -4 -17   4        6.02       17.75     26.76 o 
  -3 -17   4        0.49        7.80     21.23 o 
  -2 -17   4        1.54      -29.18     29.18 o 
  -1 -17   4        6.61       18.49     28.58 o 
   0 -17   4        9.44        6.96     18.60 o 
   1 -17   4       30.33       25.32     20.79 o 
   2 -17   4        5.54        3.87     38.11 o 
   3 -17   4        9.04       86.04     42.87 o 
   4 -17   4        2.38      -24.12     24.12 o 
  -5 -16   4        4.42       41.60     27.37 o 
  -4 -16   4        5.95       -1.52     23.43 o 
  -3 -16   4        0.69       14.69     22.82 o 
  -2 -16   4        2.39      -14.05     14.21 o 
  -1 -16   4        4.38        2.85     18.10 o 
   0 -16   4       16.21       20.15     18.19 o 
   1 -16   4        7.16        5.03     18.23 o 
   2 -16   4        0.15       25.31     33.94 o 
   3 -16   4        0.23       14.11     22.94 o 
   4 -16   4        3.07        6.56     25.39 o 
   5 -16   4        3.07       42.35     28.96 o 
  -5 -15   4        6.47      -21.27     22.14 o 
  -4 -15   4        0.03        0.71     23.82 o 
  -3 -15   4        2.44      -23.82     33.34 o 
  -2 -15   4       19.24       16.30     20.44 o 
  -1 -15   4       10.33       21.52     14.77 o 
   0 -15   4       77.79       83.41     22.47 o 
   1 -15   4        4.74        1.42     17.07 o 
   2 -15   4       13.05       14.08     20.22 o 
   3 -15   4        4.42      -21.77     21.77 o 
   4 -15   4        7.95       11.13     22.91 o 
   5 -15   4        3.46       -8.15     23.53 o 
  -5 -14   4        6.21       26.48     28.28 o 
  -4 -14   4        0.05       14.39     30.37 o 
  -3 -14   4        6.15       17.39     52.55 o 
  -2 -14   4       22.35       24.27     14.67 o 
  -1 -14   4       28.56       48.19     19.15 o 
   0 -14   4       55.88       53.81     25.46 o 
   1 -14   4       30.32       20.00     13.74 o 
   2 -14   4        7.81       13.50     14.78 o 
   3 -14   4        1.90      -18.81     18.81 o 
   4 -14   4        9.50       13.68     26.35 o 
   5 -14   4        1.56      -24.19     48.23 o 
  -6 -13   4        4.41       30.66     26.03 o 
  -5 -13   4       11.31       14.60     39.75 o 
  -4 -13   4        0.26       -3.58     19.59 o 
  -3 -13   4        2.85      -18.01     18.01 o 
  -2 -13   4       91.06      109.85     18.42 o 
  -1 -13   4        1.18       -0.57     15.66 o 
   0 -13   4      244.01      276.03     19.49 o 
   1 -13   4       15.58       22.05     13.58 o 
   2 -13   4       59.63       51.49     17.33 o 
   3 -13   4        5.89       -1.39     18.80 o 
   4 -13   4       35.50       81.91     25.82 o 
   5 -13   4        0.40      -15.18     28.43 o 
   6 -13   4       15.74        3.61     29.48 o 
  -6 -12   4       14.21       26.37     24.46 o 
  -5 -12   4        1.32       16.61     22.74 o 
  -4 -12   4        2.38       -6.34     18.64 o 
  -3 -12   4        8.71        2.75     17.65 o 
  -2 -12   4       53.35       40.00     13.96 o 
  -1 -12   4        8.04       -4.84     11.10 o 
   0 -12   4      139.07      140.24     14.92 o 
   1 -12   4        5.97       -2.14     12.29 o 
   2 -12   4        7.40        0.72     11.73 o 
   3 -12   4       13.64       26.12     19.95 o 
   4 -12   4       35.52       10.69     19.99 o 
   5 -12   4        6.66        2.51     21.82 o 
   6 -12   4       24.08        9.60     23.39 o 
  -6 -11   4       36.70       50.86     25.18 o 
  -5 -11   4        9.10       -1.75     20.37 o 
  -4 -11   4       19.09       58.95     20.69 o 
  -3 -11   4        3.95       -6.15     13.92 o 
  -2 -11   4        8.02       -6.76     14.86 o 
  -1 -11   4        1.02       -0.21      9.47 o 
   0 -11   4       50.64       78.94     20.16 o 
   1 -11   4      110.43      119.44     16.81 o 
   2 -11   4       53.20       59.31     13.69 o 
   3 -11   4       15.47       40.94     11.66 o 
   4 -11   4       35.88      -10.10     28.29 o 
   5 -11   4       21.70       10.96     22.04 o 
   6 -11   4        6.17       -2.96     22.72 o 
  -6 -10   4       26.25       20.01     22.25 o 
  -5 -10   4       26.16       32.49     21.24 o 
  -4 -10   4       36.35       33.14     20.52 o 
  -3 -10   4       52.42       56.36     11.46 o 
  -2 -10   4        0.58       -4.46     10.38 o 
  -1 -10   4       17.20        6.09      9.00 o 
   0 -10   4       13.84        9.06      9.23 o 
   1 -10   4      134.02      148.83     13.97 o 
   2 -10   4        2.62       11.27     10.28 o 
   3 -10   4        6.81        5.62     15.78 o 
   4 -10   4       37.41        1.30     22.03 o 
   5 -10   4       12.67       -5.71     30.52 o 
   6 -10   4        2.17       -0.96     21.17 o 
  -7  -9   4        3.15      -14.91     21.75 o 
  -6  -9   4       17.70       39.94     22.84 o 
  -5  -9   4       47.54       23.62     19.60 o 
  -4  -9   4       10.78       29.42     18.56 o 
  -3  -9   4       64.79       71.81      9.49 o 
  -2  -9   4        1.50        3.14     10.19 o 
  -1  -9   4      249.43      257.30     14.27 o 
   0  -9   4       34.32       43.73      9.21 o 
   1  -9   4       33.58       28.94      8.75 o 
   2  -9   4       18.41       17.93     13.02 o 
   3  -9   4        2.34       14.63     13.53 o 
   4  -9   4       63.60       42.12     40.94 o 
   5  -9   4       24.49       -4.48     18.56 o 
   6  -9   4        5.65       22.44     52.40 o 
   7  -9   4        1.55      -18.08     22.63 o 
  -7  -8   4       26.82       65.99     23.52 o 
  -6  -8   4        7.45        5.62     19.20 o 
  -5  -8   4       45.49       52.71     19.58 o 
  -4  -8   4      113.90      121.70     22.11 o 
  -3  -8   4      154.02      156.54     12.51 o 
  -2  -8   4       43.07       47.21     11.18 o 
  -1  -8   4      405.21      389.98     15.04 o 
   0  -8   4       34.01       29.59      9.69 o 
   1  -8   4       11.21       24.09      7.92 o 
   2  -8   4       10.17       16.05      9.67 o 
   3  -8   4       42.37       48.02     10.16 o 
   4  -8   4      109.92      102.67     21.46 o 
   5  -8   4      107.73      117.06     23.99 o 
   6  -8   4        0.08      -17.12     17.12 o 
   7  -8   4       43.13       24.91     46.45 o 
  -7  -7   4       35.40       63.18     23.03 o 
  -6  -7   4        6.80        5.53     18.58 o 
  -5  -7   4       25.45       54.99     17.85 o 
  -4  -7   4       50.55       67.20     17.87 o 
  -3  -7   4       22.75       28.91     10.54 o 
  -2  -7   4      323.32      334.30     15.22 o 
  -1  -7   4       96.71      103.25      8.85 o 
   0  -7   4        0.33       -6.54      6.54 o 
   1  -7   4      199.20      207.52     12.50 o 
   2  -7   4       75.28       73.43     11.54 o 
   3  -7   4      124.12      116.07     12.76 o 
   4  -7   4       67.84       63.45     21.44 o 
   5  -7   4       13.40       -7.88     15.21 o 
   6  -7   4        7.90       32.14     20.21 o 
   7  -7   4        0.31      -19.75     19.75 o 
  -7  -6   4       72.51       71.68     21.69 o 
  -6  -6   4       10.07       34.63     18.36 o 
  -5  -6   4       67.99       39.02     17.56 o 
  -4  -6   4       44.76       56.00     17.31 o 
  -3  -6   4      107.14      136.81     19.65 o 
  -2  -6   4      104.06       96.77      9.02 o 
  -1  -6   4      192.08      183.36     13.05 o 
   0  -6   4      247.85      245.43     12.39 o 
   1  -6   4      130.79      155.42     10.50 o 
   2  -6   4      133.76      185.90     15.31 o 
   3  -6   4       66.76       77.00     11.03 o 
   4  -6   4      154.23      147.53     21.76 o 
   5  -6   4      113.32      107.76     44.52 o 
   6  -6   4        0.54       15.53     18.61 o 
   7  -6   4       21.97       35.11     19.73 o 
  -7  -5   4       51.86       56.80     20.63 o 
  -6  -5   4       25.23       25.40     35.43 o 
  -5  -5   4       74.84       78.97     22.18 o 
  -4  -5   4      149.78      168.65     14.75 o 
  -3  -5   4      425.55      436.39     18.28 o 
  -2  -5   4      104.46       88.61      8.25 o 
  -1  -5   4     1512.69     1495.74     20.76 o 
   0  -5   4      162.95      168.27     10.27 o 
   1  -5   4      618.58      592.25     21.75 o 
   2  -5   4       27.57       20.30     13.32 o 
   3  -5   4      213.33      232.25     15.46 o 
   4  -5   4       41.90       47.24     19.21 o 
   5  -5   4        4.05        1.34     15.02 o 
   6  -5   4        4.58       -3.68     15.84 o 
   7  -5   4        6.08       -3.40     36.47 o 
  -7  -4   4        9.27       56.14     18.01 o 
  -6  -4   4        1.39       14.24     14.94 o 
  -5  -4   4      241.64      202.85     21.30 o 
  -4  -4   4       36.71       35.46     10.53 o 
  -3  -4   4      602.32      628.58     19.73 o 
  -2  -4   4       96.27      105.77      8.41 o 
  -1  -4   4      433.65      463.09     14.65 o 
   0  -4   4      152.03      163.80     11.13 o 
   1  -4   4      174.71      142.94     11.12 o 
   2  -4   4      158.89      178.64     13.76 o 
   3  -4   4      132.53      149.52     27.11 o 
   4  -4   4       18.72       38.22     22.18 o 
   5  -4   4       80.39       71.76     16.80 o 
   6  -4   4       22.85       16.91     16.13 o 
   7  -4   4       19.66       -2.98     24.41 o 
  -7  -3   4       26.48       34.54     19.35 o 
  -6  -3   4        2.46        8.88     14.07 o 
  -5  -3   4      173.40      178.97     32.76 o 
  -4  -3   4       32.27       17.27     11.30 o 
  -3  -3   4      311.68      359.77     22.54 o 
  -2  -3   4       86.04      107.97     13.67 o 
  -1  -3   4      699.18      704.46     16.25 o 
   0  -3   4     1875.26     1726.24     24.11 o 
   1  -3   4     1667.29     1641.81     30.07 o 
   2  -3   4     3446.86     3436.10     51.07 o 
   3  -3   4      796.90      846.74     31.76 o 
   4  -3   4      501.08      533.45     28.35 o 
   5  -3   4        3.55      -11.46     11.46 o 
   6  -3   4       21.69       25.54     30.22 o 
   7  -3   4        4.30       10.12     22.03 o 
  -7  -2   4       13.80       22.03     17.27 o 
  -6  -2   4        6.58        5.12     11.67 o 
  -5  -2   4      240.18      227.32     17.97 o 
  -4  -2   4      116.96      126.92     13.10 o 
  -3  -2   4      578.19      591.66     20.70 o 
  -2  -2   4      242.17      247.69     13.06 o 
  -1  -2   4      321.16      302.49      8.60 o 
   0  -2   4      769.56      739.49     16.19 o 
   1  -2   4      406.61      377.29     13.34 o 
   2  -2   4      614.64      599.73     19.08 o 
   3  -2   4      254.32      285.76     18.70 o 
   4  -2   4       54.78       52.89     13.55 o 
   5  -2   4       75.09       95.88     16.38 o 
   6  -2   4        6.80       -2.34     13.38 o 
   7  -2   4       11.33       -5.36     20.84 o 
  -6  -1   4       27.19       27.45     12.66 o 
  -5  -1   4       65.04       57.90     10.32 o 
  -4  -1   4      221.78      200.58     11.44 o 
  -3  -1   4      137.72      130.29      9.11 o 
  -2  -1   4     3803.34     4032.57     39.64 o 
  -1  -1   4      136.58      154.87      8.64 o 
   0  -1   4     5678.64     5472.84     66.91 o 
   1  -1   4     1119.35     1061.54     20.27 o 
   2  -1   4     4065.62     4033.67     56.91 o 
   3  -1   4      651.03      664.97     40.24 o 
   4  -1   4      470.05      484.19     24.07 o 
   5  -1   4        2.94        6.06     11.51 o 
   6  -1   4       23.51       19.65     14.71 o 
   7  -1   4        0.93      -17.86     17.86 o 
  -6   0   4        0.28       -1.19     18.76 o 
  -5   0   4       54.01       44.36     16.15 o 
  -4   0   4      131.69      120.75      8.18 o 
  -3   0   4        1.77        7.35      5.33 o 
  -2   0   4     1410.04     1439.65     21.72 o 
  -1   0   4      555.67      628.10     15.34 o 
   0   0   4     1075.92     1026.67     18.61 o 
   1   0   4      677.27      677.78     17.39 o 
   2   0   4      398.69      389.48     22.54 o 
   3   0   4       46.19       68.29     15.02 o 
   4   0   4       15.36       30.67     18.46 o 
   5   0   4       25.26       44.36     19.95 o 
   6   0   4       16.00        5.19     11.86 o 
   7   0   4        1.25       19.95     19.95 o 
  -5   1   4       64.95       42.58     19.36 o 
  -4   1   4      222.04      206.63     10.04 o 
  -3   1   4      137.28      147.24     10.67 o 
  -2   1   4     3803.77     4020.11     46.12 o 
  -1   1   4      136.50      130.18     29.60 o 
   0   1   4     5678.08     5505.29     65.44 o 
   1   1   4     1119.43     1081.90     25.78 o 
   2   1   4     4065.34     3959.57     93.79 o 
   3   1   4      650.83      652.53     30.48 o 
   4   1   4      470.20      471.38     34.59 o 
   5   1   4        2.93       -3.27     18.16 o 
   6   1   4       23.52        2.38     20.25 o 
   7   1   4        0.93       23.82     18.16 o 
  -5   2   4      240.33      221.35     13.75 o 
  -4   2   4      116.73      121.54      8.18 o 
  -3   2   4      578.69      604.26     15.16 o 
  -2   2   4      242.17      257.19     10.93 o 
  -1   2   4      320.95      330.28     10.87 o 
   0   2   4      770.37      781.61     27.78 o 
   1   2   4      406.43      391.41     16.82 o 
   2   2   4      614.94      611.55     23.64 o 
   3   2   4      254.75      239.79     18.49 o 
   4   2   4       54.70       26.20     17.57 o 
   5   2   4       75.07      112.26     22.93 o 
  -6   3   4        2.46       -3.01     15.63 o 
  -5   3   4      173.43      153.72     12.89 o 
  -4   3   4       32.32       25.42      7.42 o 
  -3   3   4      311.85      330.52      9.59 o 
  -2   3   4       85.70      115.53      8.77 o 
  -1   3   4      699.80      688.36     26.57 o 
   0   3   4     1874.83     1804.88     27.95 o 
   1   3   4     1667.58     1675.37     29.91 o 
   2   3   4     3446.99     3431.67     58.41 o 
   3   3   4      796.79      839.86     27.90 o 
   4   3   4      501.36      495.17     23.29 o 
   5   3   4        3.56        3.87     16.37 o 
  -7   4   4        9.29        1.19     15.18 o 
  -6   4   4        1.40      -12.14     12.14 o 
  -5   4   4      241.56      256.37     30.09 o 
  -4   4   4       36.85       24.03      7.67 o 
  -3   4   4      601.93      599.69     20.19 o 
  -2   4   4       96.60      123.00      9.17 o 
  -1   4   4      432.58      407.85     23.22 o 
   0   4   4      151.75      152.44      9.32 o 
   1   4   4      174.52      182.43     19.33 o 
   2   4   4      158.62      153.15     14.71 o 
   3   4   4      132.70      148.94     13.52 o 
   4   4   4       18.69        3.50     11.17 o 
   5   4   4       80.40      107.80     24.72 o 
  -7   5   4       51.77       24.71     19.95 o 
  -6   5   4       25.20       -8.63     20.54 o 
  -5   5   4       74.72       70.77     16.14 o 
  -4   5   4      149.58      163.07     11.09 o 
  -3   5   4      426.30      450.88     18.41 o 
  -2   5   4      104.25       87.67     10.94 o 
  -1   5   4     1513.65     1518.85     28.35 o 
   0   5   4      163.38      137.89     16.66 o 
   1   5   4      618.70      643.81     18.91 o 
   2   5   4       27.69       14.10      7.49 o 
   3   5   4      213.29      243.69     13.79 o 
   4   5   4       41.71       36.33      8.65 o 
   5   5   4        4.06       15.97     12.30 o 
  -6   6   4       10.07       -0.26     15.97 o 
  -5   6   4       68.10       44.98     28.59 o 
  -4   6   4       44.83       51.29      7.96 o 
  -3   6   4      106.86       98.70     11.36 o 
  -2   6   4      103.89      102.28      8.65 o 
  -1   6   4      191.78      197.90     14.04 o 
   0   6   4      247.33      222.41     37.85 o 
   1   6   4      130.84      131.11     12.14 o 
   2   6   4      133.51      156.88     17.28 o 
   3   6   4       66.84       58.94      9.38 o 
   4   6   4      154.43      157.10     16.09 o 
   5   6   4      113.37      108.70     23.53 o 
  -6   7   4        6.82       44.96     31.86 o 
  -5   7   4       25.38       -8.01     15.12 o 
  -4   7   4       50.60       54.31     13.22 o 
  -3   7   4       22.74       11.63      9.75 o 
  -2   7   4      323.61      343.66     26.42 o 
  -1   7   4       96.59       80.31     12.11 o 
   0   7   4        0.31       -8.83     11.00 o 
   1   7   4      199.16      195.15     28.16 o 
   2   7   4       74.92       94.38     12.69 o 
   3   7   4      124.10      153.38     17.45 o 
   4   7   4       67.51       55.67     13.60 o 
   5   7   4       13.41       -4.17     23.22 o 
  -6   8   4        7.44       26.20     35.73 o 
  -5   8   4       45.49       58.66     27.99 o 
  -4   8   4      113.82       84.53     30.10 o 
  -3   8   4      154.28      143.90     17.70 o 
  -2   8   4       43.00       19.00     18.54 o 
  -1   8   4      405.68      430.38     22.05 o 
   0   8   4       34.14       35.94     14.69 o 
   1   8   4       11.23       -1.27     13.75 o 
   2   8   4       10.19       13.76      9.06 o 
   3   8   4       42.40       49.32     14.41 o 
   4   8   4      110.04       84.58     32.16 o 
   5   8   4      107.76      164.98     46.16 o 
  -6   9   4       17.70       34.83     37.51 o 
  -5   9   4       47.70       30.37     28.58 o 
  -4   9   4       10.85       18.46     24.12 o 
  -3   9   4       64.71       48.93     13.04 o 
  -2   9   4        1.50        6.16     10.73 o 
  -1   9   4      249.06      260.07     19.29 o 
   0   9   4       33.97       55.88     16.18 o 
   1   9   4       33.54       29.78     17.35 o 
   2   9   4       18.33       11.98     12.77 o 
   3   9   4        2.33       -6.55     23.82 o 
   4   9   4       63.57       26.50     31.56 o 
   5   9   4       24.50       30.67     34.24 o 
  -6  10   4       26.27       27.09     36.62 o 
  -5  10   4       26.09       13.99     29.48 o 
  -4  10   4       36.36       17.57     26.50 o 
  -3  10   4       52.52       57.62     30.07 o 
  -2  10   4        0.57        5.17     11.19 o 
  -1  10   4       17.29       12.92     16.08 o 
   0  10   4       13.92       22.11     15.69 o 
   1  10   4      133.94       94.81     21.68 o 
   2  10   4        2.63        5.80     20.10 o 
   3  10   4        6.78        6.34     21.01 o 
   4  10   4       37.43        6.85     28.58 o 
   5  10   4       12.62       39.60     35.73 o 
  -5  11   4        9.12       13.10     30.07 o 
  -4  11   4       19.07       52.10     30.37 o 
  -3  11   4        3.97       -2.93     19.65 o 
  -2  11   4        7.97        1.93     15.29 o 
  -1  11   4        1.02       -6.23     14.16 o 
   0  11   4       50.63       73.29     19.10 o 
   1  11   4      110.37      140.21     25.24 o 
   2  11   4       53.28       47.98     22.68 o 
   3  11   4       15.42        8.65     29.62 o 
   4  11   4       35.92       43.14     25.31 o 
   5  11   4       21.69       30.37     26.37 o 
  -5  12   4        1.33        5.36     30.67 o 
  -4  12   4        2.39        8.93     29.47 o 
  -3  12   4        8.71      -15.81     15.81 o 
  -2  12   4       53.35       24.07     16.59 o 
  -1  12   4        8.02       10.33     16.40 o 
   0  12   4      139.01      125.73     24.39 o 
   1  12   4        5.96       29.90     20.10 o 
   2  12   4        7.38        5.27     19.77 o 
   3  12   4       13.63        2.15     21.74 o 
   4  12   4       35.54       24.55     25.00 o 
   5  12   4        6.63       -6.85     43.17 o 
  -4  13   4        0.26      -26.79     26.79 o 
  -3  13   4        2.84      -17.27     23.52 o 
  -2  13   4       91.12      100.09     22.32 o 
  -1  13   4        1.18        8.01     15.91 o 
   0  13   4      244.21      212.41     29.43 o 
   1  13   4       15.53       13.26     27.09 o 
   2  13   4       59.66       47.49     22.96 o 
   3  13   4        5.87       33.76     24.41 o 
   4  13   4       35.52       32.23     26.86 o 
   5  13   4        0.40      -25.90     38.11 o 
  -4  14   4        0.05       -1.49     33.05 o 
  -3  14   4        6.13       -8.04     25.60 o 
  -2  14   4       22.39       17.55     20.54 o 
  -1  14   4       28.58       28.25     20.05 o 
   0  14   4       55.94       28.99     21.24 o 
   1  14   4       30.34       34.44     22.53 o 
   2  14   4        7.81       -1.97     21.25 o 
   3  14   4        1.90       -3.21     21.53 o 
   4  14   4        9.49      -40.49     42.57 o 
  -3  15   4        2.43      -20.54     24.41 o 
  -2  15   4       19.24       34.62     24.56 o 
  -1  15   4       10.30        5.83     21.29 o 
   0  15   4       77.81       59.17     37.22 o 
   1  15   4        4.74      -11.60     22.78 o 
   2  15   4       13.05       15.59     24.86 o 
   3  15   4        4.43       -6.44     46.15 o 
   4  15   4        7.97      -38.70     38.70 o 
  -2  16   4        2.39       36.62     33.05 o 
  -1  16   4        4.37      -17.89     17.89 o 
   0  16   4       16.23        1.15     30.82 o 
   1  16   4        7.16      -22.13     22.13 o 
   2  16   4        0.15       -5.67     23.35 o 
   3  16   4        0.23      -34.54     34.54 o 
  -1  17   4        6.62      -19.79     19.79 o 
   0  17   4        9.42      -22.19     22.19 o 
   1  17   4       30.37       24.62     27.00 o 
   2  17   4        5.54        1.44     26.24 o 
  -1  18   4        6.05      -17.86     31.26 o 
   0  18   4        7.83      -11.91     31.86 o 
   1  18   4       22.17       15.48     36.03 o 
   0  19   4        0.18       -3.57     36.92 o 
  -1 -20   5        0.24       -0.60     25.56 o 
   0 -20   5        0.53       -8.99     25.60 o 
   1 -20   5        2.92       50.31     41.68 o 
  -3 -19   5        0.03        9.82     41.38 o 
  -2 -19   5        1.48      -34.54     34.54 o 
  -1 -19   5        4.22        3.87     29.77 o 
   0 -19   5        2.36      -21.72     21.72 o 
   1 -19   5        2.90        8.04     39.00 o 
   2 -19   5        2.26       -2.38     38.41 o 
  -3 -18   5        4.67      -13.40     36.62 o 
  -2 -18   5       12.92        7.15     36.02 o 
  -1 -18   5        0.90       13.17     23.05 o 
   0 -18   5        0.10       24.33     23.68 o 
   1 -18   5        3.11      -26.50     30.96 o 
   2 -18   5        0.41      -30.96     30.96 o 
   3 -18   5        2.71       54.78     50.02 o 
  -4 -17   5        0.28       10.43     25.50 o 
  -3 -17   5        2.44        3.30     22.52 o 
  -2 -17   5        1.44        6.85     33.94 o 
  -1 -17   5        2.91       25.20     21.07 o 
   0 -17   5        1.10        5.85     25.01 o 
   1 -17   5        3.78       13.58     19.32 o 
   2 -17   5        5.06       27.39     34.54 o 
   3 -17   5        1.58       23.82     41.68 o 
   4 -17   5        3.84      -28.58     36.02 o 
  -4 -16   5        0.51        9.41     23.66 o 
  -3 -16   5        1.59        7.84     21.67 o 
  -2 -16   5        1.42       29.25     16.33 o 
  -1 -16   5       11.25       10.92     20.53 o 
   0 -16   5        6.46      -15.72     18.51 o 
   1 -16   5        9.85        1.98     17.73 o 
   2 -16   5       26.87       68.18     38.71 o 
   3 -16   5        2.69        2.08     24.34 o 
   4 -16   5        0.76        2.60     27.39 o 
  -5 -15   5        4.98       50.03     71.45 o 
  -4 -15   5        4.52       20.73     23.22 o 
  -3 -15   5        3.54       16.58     33.49 o 
  -2 -15   5        0.33        8.08     15.02 o 
  -1 -15   5        0.94       32.44     19.89 o 
   0 -15   5        3.86       32.68     18.95 o 
   1 -15   5        0.27        6.77     17.24 o 
   2 -15   5        1.64      -20.16     20.16 o 
   3 -15   5        4.44       21.20     26.03 o 
   4 -15   5        3.60        1.24     47.78 o 
   5 -15   5        1.80       -6.84     25.24 o 
  -5 -14   5       35.56        9.60     51.21 o 
  -4 -14   5        0.17       15.88     21.08 o 
  -3 -14   5      140.02      134.98     27.40 o 
  -2 -14   5        6.02       17.53     14.24 o 
  -1 -14   5       48.08       35.40     15.62 o 
   0 -14   5       16.76       20.18     16.95 o 
   1 -14   5        1.17      -15.88     16.08 o 
   2 -14   5       17.66       21.53     13.69 o 
   3 -14   5        0.85       -0.59     21.53 o 
   4 -14   5        1.36        7.16     23.31 o 
   5 -14   5        0.49       33.27     26.67 o 
  -6 -13   5        2.35       28.52     25.66 o 
  -5 -13   5        7.99        5.25     20.39 o 
  -4 -13   5       18.73       29.11     21.15 o 
  -3 -13   5        7.82        7.76     19.66 o 
  -2 -13   5        5.28       12.21     13.05 o 
  -1 -13   5        0.07       -5.86     12.77 o 
   0 -13   5       13.59       14.11     13.21 o 
   1 -13   5        0.92      -11.88     11.88 o 
   2 -13   5        5.16       -7.63     13.08 o 
   3 -13   5       52.09       24.94     21.86 o 
   4 -13   5       13.64      -28.28     28.28 o 
   5 -13   5       13.15       30.70     24.03 o 
   6 -13   5        0.45       -9.07     25.36 o 
  -6 -12   5        2.89        2.62     22.89 o 
  -5 -12   5       15.91       31.22     25.75 o 
  -4 -12   5        4.08       -4.25     18.10 o 
  -3 -12   5       48.43       49.11     20.65 o 
  -2 -12   5       18.96       11.93     12.44 o 
  -1 -12   5       36.70       58.50     13.38 o 
   0 -12   5        4.93       12.13     11.41 o 
   1 -12   5       60.13       54.22     15.63 o 
   2 -12   5       14.23       26.02     12.79 o 
   3 -12   5       46.14       68.73     29.48 o 
   4 -12   5        1.50       -9.55     20.72 o 
   5 -12   5        1.39        1.57     21.83 o 
   6 -12   5       11.65       -8.43     25.32 o 
  -6 -11   5        4.88       15.48     23.36 o 
  -5 -11   5        5.54       -3.89     20.21 o 
  -4 -11   5       15.96        6.62     18.69 o 
  -3 -11   5       43.71       15.17     18.24 o 
  -2 -11   5        5.55       -4.43     11.32 o 
  -1 -11   5        4.44        2.33     13.52 o 
   0 -11   5        5.37       -3.54     10.06 o 
   1 -11   5       18.90        0.25     10.22 o 
   2 -11   5       14.61        3.41     12.13 o 
   3 -11   5      114.16      131.51     16.76 o 
   4 -11   5        6.96       26.25     21.15 o 
   5 -11   5       27.10        6.05     22.42 o 
   6 -11   5        1.98      -25.41     30.07 o 
  -6 -10   5        7.14       28.75     22.14 o 
  -5 -10   5       13.98        4.52     19.24 o 
  -4 -10   5       63.44       55.19     21.03 o 
  -3 -10   5       13.54       10.62     11.14 o 
  -2 -10   5       36.60       40.88     12.84 o 
  -1 -10   5       60.58       57.11     10.74 o 
   0 -10   5        8.27        3.22      8.51 o 
   1 -10   5      238.51      264.65     17.82 o 
   2 -10   5       37.95       23.21     15.22 o 
   3 -10   5      145.89      210.58     18.61 o 
   4 -10   5       14.52       -5.39     17.71 o 
   5 -10   5        1.87       -6.62     21.88 o 
   6 -10   5        1.37      -20.81     20.81 o 
  -6  -9   5       33.00       25.70     36.03 o 
  -5  -9   5       35.89       42.10     25.61 o 
  -4  -9   5       83.10       48.72     19.23 o 
  -3  -9   5      146.46      137.81     14.39 o 
  -2  -9   5       13.38        6.67     14.62 o 
  -1  -9   5        1.91        4.44      8.38 o 
   0  -9   5       20.53       21.58      9.00 o 
   1  -9   5       64.77       59.66     18.05 o 
   2  -9   5      127.47      129.51     15.64 o 
   3  -9   5       28.64       33.70     11.92 o 
   4  -9   5      114.39      144.74     25.38 o 
   5  -9   5        4.61       36.71     27.24 o 
   6  -9   5       27.61       26.08     23.99 o 
  -7  -8   5        8.07       19.39     21.28 o 
  -6  -8   5        3.54       -5.58     18.89 o 
  -5  -8   5       52.76       69.26     23.22 o 
  -4  -8   5       15.69       15.08     20.39 o 
  -3  -8   5      103.07      110.55     12.76 o 
  -2  -8   5       27.20       28.52     10.71 o 
  -1  -8   5      234.49      236.11     13.42 o 
   0  -8   5        1.91       -4.82      7.45 o 
   1  -8   5      152.17      176.59     18.56 o 
   2  -8   5       16.25       22.40     11.05 o 
   3  -8   5       44.88       70.05     12.95 o 
   4  -8   5        7.34       19.80     18.31 o 
   5  -8   5       24.52       52.22     21.21 o 
   6  -8   5       13.00        6.17     20.81 o 
   7  -8   5        7.32       -1.30     22.42 o 
  -7  -7   5       31.45       10.48     19.48 o 
  -6  -7   5       26.28       17.50     19.27 o 
  -5  -7   5        3.53       10.13     16.95 o 
  -4  -7   5       60.33       45.26     26.50 o 
  -3  -7   5       15.40       30.53      9.01 o 
  -2  -7   5       17.12       19.89      9.33 o 
  -1  -7   5       69.02       76.59      8.75 o 
   0  -7   5        5.16       -0.63      7.06 o 
   1  -7   5      116.68      131.09     11.00 o 
   2  -7   5      384.59      419.93     20.95 o 
   3  -7   5        4.07        8.86      9.22 o 
   4  -7   5      453.55      439.54     33.95 o 
   5  -7   5        4.71       16.90     17.58 o 
   6  -7   5       79.45      111.38     24.60 o 
   7  -7   5        3.39        6.94     37.36 o 
  -7  -6   5        1.62        2.13     19.82 o 
  -6  -6   5       17.36       31.48     18.66 o 
  -5  -6   5        0.78        8.77     15.43 o 
  -4  -6   5       33.23       46.34     19.20 o 
  -3  -6   5       59.60       62.58     12.51 o 
  -2  -6   5      436.86      444.03     17.76 o 
  -1  -6   5      174.90      146.31      9.47 o 
   0  -6   5       97.56       96.90      9.62 o 
   1  -6   5      429.59      422.93     19.64 o 
   2  -6   5      156.18      188.40     15.45 o 
   3  -6   5      120.69      149.94     14.85 o 
   4  -6   5       42.86       43.87     17.37 o 
   5  -6   5       77.28       80.71     20.89 o 
   6  -6   5        1.09       11.19     18.52 o 
   7  -6   5        7.06       -3.81     51.66 o 
  -7  -5   5        1.45        7.17     47.34 o 
  -6  -5   5       50.19       36.51     17.85 o 
  -5  -5   5       62.16       37.08     28.59 o 
  -4  -5   5       99.80      109.50     18.80 o 
  -3  -5   5       34.05       37.65     11.30 o 
  -2  -5   5      144.64      157.36     14.02 o 
  -1  -5   5      122.76      115.95      8.48 o 
   0  -5   5       57.20       58.05      8.18 o 
   1  -5   5       14.03       17.20      7.93 o 
   2  -5   5      519.55      559.10     20.26 o 
   3  -5   5        5.41       -1.99      9.02 o 
   4  -5   5      242.72      244.60     25.03 o 
   5  -5   5        0.63       -1.14     21.14 o 
   6  -5   5       93.74      112.57     23.22 o 
   7  -5   5        3.13       13.14     26.65 o 
  -7  -4   5       40.11       56.87     22.93 o 
  -6  -4   5        4.57       13.68     15.60 o 
  -5  -4   5       53.29       58.01     22.03 o 
  -4  -4   5       11.77        1.88     20.61 o 
  -3  -4   5      470.96      497.40     18.86 o 
  -2  -4   5      289.52      287.48     18.71 o 
  -1  -4   5      482.88      497.84     13.69 o 
   0  -4   5      239.92      257.83     12.23 o 
   1  -4   5      593.40      601.87     19.91 o 
   2  -4   5       17.81       24.15      8.61 o 
   3  -4   5      138.90      128.09     13.27 o 
   4  -4   5       23.35       32.04     18.31 o 
   5  -4   5        0.41       -0.41     14.94 o 
   6  -4   5        3.72       -6.45     15.51 o 
   7  -4   5       16.91       28.88     24.12 o 
  -7  -3   5       10.22       14.59     18.76 o 
  -6  -3   5       47.38       40.78     15.24 o 
  -5  -3   5       45.84       21.84     13.94 o 
  -4  -3   5       35.31       31.07     12.23 o 
  -3  -3   5      100.36       90.14     13.01 o 
  -2  -3   5        9.91       13.09      9.07 o 
  -1  -3   5      174.91      173.95     11.63 o 
   0  -3   5     1279.02     1264.16     26.19 o 
   1  -3   5       15.34       10.14      7.71 o 
   2  -3   5      614.20      624.36     19.87 o 
   3  -3   5      100.77      120.71     13.88 o 
   4  -3   5       26.52        9.93     12.81 o 
   5  -3   5       41.96       22.22     19.65 o 
   6  -3   5       75.97       62.09     18.03 o 
   7  -3   5        0.84       11.31     23.82 o 
  -7  -2   5       62.46       99.15     22.33 o 
  -6  -2   5       57.47       48.66     14.64 o 
  -5  -2   5      291.29      295.00     41.56 o 
  -4  -2   5       94.86       92.50     21.03 o 
  -3  -2   5     1237.84     1267.53     34.47 o 
  -2  -2   5      338.93      339.25     16.27 o 
  -1  -2   5     2881.43     2879.74     40.95 o 
   0  -2   5       51.40       50.01     12.68 o 
   1  -2   5      361.69      364.92     15.70 o 
   2  -2   5       42.38       49.75      9.18 o 
   3  -2   5       10.67       40.67     14.44 o 
   4  -2   5       37.58       37.11     13.76 o 
   5  -2   5        1.61       -0.48     13.10 o 
   6  -2   5       59.13       70.58     18.21 o 
   7  -2   5       32.48        7.15     22.93 o 
  -7  -1   5        5.72       18.76     17.27 o 
  -6  -1   5        6.56       14.47     12.67 o 
  -5  -1   5       12.62       18.01      9.16 o 
  -4  -1   5       12.98        4.46      7.61 o 
  -3  -1   5       61.37       53.11      9.57 o 
  -2  -1   5      248.14      232.39      8.96 o 
  -1  -1   5      257.68      274.12     15.20 o 
   0  -1   5      477.35      476.66     18.20 o 
   1  -1   5      185.36      217.04     14.77 o 
   2  -1   5      256.70      247.54     14.55 o 
   3  -1   5       58.83       72.56     15.19 o 
   4  -1   5       54.42       37.14     19.80 o 
   5  -1   5       28.63       23.65     20.69 o 
   6  -1   5       62.64       81.75     18.38 o 
   7  -1   5        0.30       -4.17     23.22 o 
  -7   0   5        9.05       22.33     14.89 o 
  -6   0   5        7.12       -1.84      9.10 o 
  -5   0   5      174.57      185.52     13.46 o 
  -4   0   5        5.26       14.26      6.74 o 
  -3   0   5      945.30      907.43     18.50 o 
  -2   0   5       15.66       15.01      5.66 o 
  -1   0   5     4362.24     4418.21     92.67 o 
   0   0   5        1.99       -7.25      7.25 o 
   1   0   5     1307.22     1308.71     30.81 o 
   2   0   5        7.28        6.21     11.03 o 
   3   0   5        3.04       25.90     18.16 o 
   4   0   5        2.42      -10.42     17.86 o 
   5   0   5       16.82       24.29     13.52 o 
   6   0   5        7.66       25.84     14.79 o 
   7   0   5       13.27       27.99     24.71 o 
  -7   1   5        5.72       -9.23     16.08 o 
  -6   1   5        6.49        0.02      9.89 o 
  -5   1   5       12.64       12.36      8.34 o 
  -4   1   5       12.86        2.31      6.29 o 
  -3   1   5       61.42       62.05      8.18 o 
  -2   1   5      248.13      222.29     13.58 o 
  -1   1   5      257.99      257.50     11.25 o 
   0   1   5      477.33      459.66     15.54 o 
   1   1   5      185.44      205.80     17.91 o 
   2   1   5      256.77      224.43     28.61 o 
   3   1   5       58.86       75.34     21.74 o 
   4   1   5       54.42       46.15     21.14 o 
   5   1   5       28.63        4.76     19.35 o 
   6   1   5       62.63      126.25     30.07 o 
   7   1   5        0.30       30.37     22.92 o 
  -7   2   5       62.46       47.94     18.16 o 
  -6   2   5       57.59       25.31     15.19 o 
  -5   2   5      291.21      279.79     17.71 o 
  -4   2   5       94.96       89.96     10.32 o 
  -3   2   5     1237.66     1219.18     24.51 o 
  -2   2   5      338.97      367.23     16.55 o 
  -1   2   5     2881.49     2800.62     63.16 o 
   0   2   5       51.44       50.61      9.99 o 
   1   2   5      361.76      366.66     23.60 o 
   2   2   5       42.37       64.32     19.06 o 
   3   2   5       10.83       31.56     17.57 o 
   4   2   5       37.53       15.19     16.97 o 
   5   2   5        1.61        6.55     18.76 o 
   6   2   5       59.07       74.44     24.42 o 
  -7   3   5       10.24      -16.37     16.37 o 
  -6   3   5       47.40       81.29     18.46 o 
  -5   3   5       45.96       47.84     11.35 o 
  -4   3   5       35.28       22.50     11.35 o 
  -3   3   5      100.47      118.86     10.96 o 
  -2   3   5        9.91       13.27      8.65 o 
  -1   3   5      175.13      171.91     10.32 o 
   0   3   5     1279.24     1298.14     37.79 o 
   1   3   5       15.32       20.07      8.45 o 
   2   3   5      614.24      596.04     36.71 o 
   3   3   5      100.75      111.68     23.53 o 
   4   3   5       26.40       19.65     17.86 o 
   5   3   5       41.96        7.44     17.27 o 
  -6   4   5        4.59       -1.14     14.51 o 
  -5   4   5       53.27       80.58     14.76 o 
  -4   4   5       11.77       15.37     10.03 o 
  -3   4   5      470.76      473.55     15.32 o 
  -2   4   5      289.53      269.27     16.25 o 
  -1   4   5      482.58      494.05     22.66 o 
   0   4   5      239.94      260.93     14.64 o 
   1   4   5      593.60      613.27     22.93 o 
   2   4   5       17.80       31.92      9.70 o 
   3   4   5      139.02      134.04     25.62 o 
   4   4   5       23.33       22.03     19.06 o 
   5   4   5        0.41       -7.15     18.46 o 
  -6   5   5       50.20       33.37     16.78 o 
  -5   5   5       62.30       61.30     16.34 o 
  -4   5   5       99.84       97.17     12.47 o 
  -3   5   5       34.19       36.75     10.04 o 
  -2   5   5      144.71      153.36     13.82 o 
  -1   5   5      122.87      114.96      9.93 o 
   0   5   5       57.27       60.73     10.66 o 
   1   5   5       13.98        9.33      8.85 o 
   2   5   5      519.47      568.21     43.09 o 
   3   5   5        5.39        8.96      7.77 o 
   4   5   5      242.75      271.37     23.19 o 
   5   5   5        0.64       -2.08     20.84 o 
  -6   6   5       17.41       30.67     30.07 o 
  -5   6   5        0.74       -5.17     14.66 o 
  -4   6   5       33.24       23.40     18.43 o 
  -3   6   5       59.42       41.83     10.78 o 
  -2   6   5      436.93      463.92     20.62 o 
  -1   6   5      174.42      159.32     18.45 o 
   0   6   5       97.61      105.05     17.13 o 
   1   6   5      429.19      423.22     31.76 o 
   2   6   5      156.16      160.28     17.07 o 
   3   6   5      120.63      117.76     12.43 o 
   4   6   5       42.82       34.01     13.12 o 
   5   6   5       77.25       94.10     26.20 o 
  -6   7   5       26.24       -4.76     31.26 o 
  -5   7   5        3.56      -21.14     21.14 o 
  -4   7   5       60.31       57.81     12.38 o 
  -3   7   5       15.37      -11.25     16.69 o 
  -2   7   5       17.15       17.74      6.57 o 
  -1   7   5       69.11       55.18     11.48 o 
   0   7   5        5.15       17.64     13.21 o 
   1   7   5      116.77      125.63     21.32 o 
   2   7   5      384.74      432.55     24.84 o 
   3   7   5        4.06        8.66      8.83 o 
   4   7   5      453.76      445.70     34.55 o 
   5   7   5        4.69      -21.14     21.14 o 
  -6   8   5        3.55        0.89     29.77 o 
  -5   8   5       52.74       95.88     33.94 o 
  -4   8   5       15.63       -7.74     22.63 o 
  -3   8   5      103.13      126.74     21.58 o 
  -2   8   5       27.17       23.81      9.21 o 
  -1   8   5      234.41      262.06     30.87 o 
   0   8   5        1.91        5.09     11.93 o 
   1   8   5      151.97      128.10     21.71 o 
   2   8   5       16.28       25.26     14.01 o 
   3   8   5       44.87       63.02     15.75 o 
   4   8   5        7.33       -5.91     16.40 o 
   5   8   5       24.51       56.27     35.73 o 
  -6   9   5       33.02        6.25     33.35 o 
  -5   9   5       35.88       89.92     35.43 o 
  -4   9   5       83.17       36.92     28.29 o 
  -3   9   5      146.37      144.86     16.20 o 
  -2   9   5       13.39        8.10     13.91 o 
  -1   9   5        1.89        8.91     15.48 o 
   0   9   5       20.60       24.76     15.46 o 
   1   9   5       64.83       56.67     36.92 o 
   2   9   5      127.57      105.71     17.86 o 
   3   9   5       28.62       15.18     27.69 o 
   4   9   5      114.44      146.52     41.39 o 
   5   9   5        4.60        2.98     29.47 o 
  -6  10   5        7.13       45.25     39.60 o 
  -5  10   5       14.00       22.03     30.67 o 
  -4  10   5       63.37       59.85     32.16 o 
  -3  10   5       13.54       11.73     12.33 o 
  -2  10   5       36.49       18.71     13.70 o 
  -1  10   5       60.44       46.98     17.22 o 
   0  10   5        8.22        7.76     15.64 o 
   1  10   5      238.57      261.98     29.35 o 
   2  10   5       37.94       42.53     21.09 o 
   3  10   5      145.89      149.14     30.22 o 
   4  10   5       14.53        0.89     30.96 o 
   5  10   5        1.86       35.13     37.51 o 
  -5  11   5        5.52       26.80     30.67 o 
  -4  11   5       15.98      -25.01     25.01 o 
  -3  11   5       43.68       -2.98     25.31 o 
  -2  11   5        5.55       24.44     15.15 o 
  -1  11   5        4.43       -2.47     14.87 o 
   0  11   5        5.39       19.50     16.05 o 
   1  11   5       18.91       19.98     20.99 o 
   2  11   5       14.56       -1.44     18.05 o 
   3  11   5      114.21       80.95     30.82 o 
   4  11   5        6.93       26.00     26.44 o 
  -5  12   5       15.91       27.69     35.73 o 
  -4  12   5        4.09      -12.80     27.39 o 
  -3  12   5       48.45       69.97     33.35 o 
  -2  12   5       18.97        0.62     15.52 o 
  -1  12   5       36.68       62.57     31.56 o 
   0  12   5        4.89       22.86     17.68 o 
   1  12   5       60.15       49.43     42.43 o 
   2  12   5       14.19        3.30     20.20 o 
   3  12   5       46.12       30.26     24.32 o 
   4  12   5        1.50       -4.05     23.51 o 
   5  12   5        1.39       25.60     41.38 o 
  -4  13   5       18.71       -8.93     30.96 o 
  -3  13   5        7.81        5.36     29.77 o 
  -2  13   5        5.27        7.21     15.74 o 
  -1  13   5        0.07        4.36     17.55 o 
   0  13   5       13.55       23.52     18.98 o 
   1  13   5        0.93       23.55     19.67 o 
   2  13   5        5.14      -15.13     23.97 o 
   3  13   5       52.13       43.69     26.87 o 
   4  13   5       13.65       -0.36     26.04 o 
  -4  14   5        0.17      -12.21     31.56 o 
  -3  14   5      140.09        5.36     32.76 o 
  -2  14   5        6.02        4.52     18.01 o 
  -1  14   5       48.13       58.89     22.10 o 
   0  14   5       16.76        4.27     18.66 o 
   1  14   5        1.16       -6.92     19.79 o 
   2  14   5       17.67       18.57     22.08 o 
   3  14   5        0.85      -27.54     27.54 o 
   4  14   5        1.36      -39.60     39.60 o 
  -3  15   5        3.53        9.82     33.34 o 
  -2  15   5        0.33      -15.48     29.47 o 
  -1  15   5        0.94      -18.96     18.96 o 
   0  15   5        3.85       -3.50     42.28 o 
   1  15   5        0.27        7.80     22.10 o 
   2  15   5        1.64       -1.99     22.67 o 
   3  15   5        4.42       30.69     28.31 o 
  -2  16   5        1.41        3.27     35.13 o 
  -1  16   5       11.26      -12.81     21.74 o 
   0  16   5        6.47      -19.84     21.31 o 
   1  16   5        9.86       -0.74     23.33 o 
   2  16   5       26.88        4.44     36.47 o 
  -1  17   5        2.91       -2.38     31.26 o 
   0  17   5        1.10      -19.61     26.20 o 
   1  17   5        3.78      -24.31     24.31 o 
   2  17   5        5.05       -5.06     34.54 o 
   0  18   5        0.10      -11.02     32.45 o 
   1  18   5        3.12       40.79     35.73 o 
   0  19   5        2.36        3.87     37.81 o 
  -1 -20   6        0.56       -5.06     36.92 o 
   0 -20   6        0.29      -32.15     32.15 o 
   1 -20   6        2.51       57.46     44.66 o 
  -2 -19   6        3.13       16.97     39.30 o 
  -1 -19   6        1.35      -22.30     23.09 o 
   0 -19   6        0.05       20.45     22.55 o 
   1 -19   6        3.21       -8.34     38.70 o 
   2 -19   6        1.16       19.35     47.04 o 
  -3 -18   6        9.49       47.04     44.96 o 
  -2 -18   6       14.90       12.80     34.24 o 
  -1 -18   6        1.83        5.91     22.81 o 
   0 -18   6        0.72       21.15     22.37 o 
   1 -18   6        0.76        8.93     35.73 o 
   2 -18   6        1.26       12.80     44.06 o 
   3 -18   6        0.18      -22.92     38.11 o 
  -4 -17   6        0.70       23.59     27.57 o 
  -3 -17   6        3.50       21.73     42.28 o 
  -2 -17   6       13.50      -27.69     27.69 o 
  -1 -17   6        6.64        3.62     20.60 o 
   0 -17   6        0.40      -17.71     17.71 o 
   1 -17   6        6.44        0.58     19.98 o 
   2 -17   6        7.69      -27.39     36.62 o 
   3 -17   6        8.80       72.35     43.77 o 
   4 -17   6        9.22       24.71     44.06 o 
  -4 -16   6        0.15        0.32     23.83 o 
  -3 -16   6        0.16        7.70     22.18 o 
  -2 -16   6        1.36        9.53     32.15 o 
  -1 -16   6        7.51       16.18     20.67 o 
   0 -16   6        4.61      -14.23     17.44 o 
   1 -16   6        0.28       -2.71     18.21 o 
   2 -16   6       26.70       23.52     42.58 o 
   3 -16   6        0.79       60.14     39.89 o 
   4 -16   6        3.59        0.52     28.06 o 
  -5 -15   6       17.06       25.41     25.69 o 
  -4 -15   6       12.23       -2.14     29.77 o 
  -3 -15   6       10.65      -16.02     19.92 o 
  -2 -15   6        4.24        6.75     14.94 o 
  -1 -15   6       14.39        2.51     27.69 o 
   0 -15   6        0.62       -9.77     18.07 o 
   1 -15   6        2.42       15.58     18.39 o 
   2 -15   6        3.68       44.96     39.60 o 
   3 -15   6       29.60       19.00     27.54 o 
   4 -15   6        1.85       28.90     27.13 o 
   5 -15   6        2.97        1.55     27.84 o 
  -5 -14   6        7.22        2.48     24.14 o 
  -4 -14   6        0.48       17.07     20.09 o 
  -3 -14   6       98.10      103.28     26.46 o 
  -2 -14   6        2.50        3.35     13.99 o 
  -1 -14   6       14.57       31.83     14.90 o 
   0 -14   6       15.79       29.51     19.52 o 
   1 -14   6        0.02      -13.76     15.90 o 
   2 -14   6       10.24        5.68     17.13 o 
   3 -14   6        4.52       20.72     22.81 o 
   4 -14   6        2.26      -23.17     33.20 o 
   5 -14   6        1.10       -1.57     24.60 o 
  -5 -13   6        3.88       -8.76     21.19 o 
  -4 -13   6       22.09       -6.38     19.08 o 
  -3 -13   6        1.59        4.21     16.91 o 
  -2 -13   6       22.43       46.90     15.17 o 
  -1 -13   6        2.83       15.08     14.12 o 
   0 -13   6        6.73       -8.29     15.30 o 
   1 -13   6        3.06       15.71     20.47 o 
   2 -13   6        5.74       24.42     15.03 o 
   3 -13   6       34.92       29.82     23.75 o 
   4 -13   6        2.17      -21.27     21.27 o 
   5 -13   6        2.94       21.51     44.21 o 
  -6 -12   6       12.15       30.86     25.69 o 
  -5 -12   6        1.49       16.19     40.94 o 
  -4 -12   6        4.34      -12.55     22.48 o 
  -3 -12   6        0.28       53.33     19.57 o 
  -2 -12   6        1.95       -9.64     13.31 o 
  -1 -12   6       62.10       65.22     13.84 o 
   0 -12   6       24.66       31.27     17.12 o 
   1 -12   6       11.07      -11.66     11.66 o 
   2 -12   6      198.62      225.64     21.61 o 
   3 -12   6       15.65        9.59     23.52 o 
   4 -12   6        2.04      -18.85     20.25 o 
   5 -12   6        8.17      -14.49     23.15 o 
   6 -12   6        7.39      -25.31     25.31 o 
  -6 -11   6       75.25      136.87     37.82 o 
  -5 -11   6        2.63        4.16     19.76 o 
  -4 -11   6       10.40       17.20     20.46 o 
  -3 -11   6        5.75       12.76     16.72 o 
  -2 -11   6      165.37      178.13     18.89 o 
  -1 -11   6       10.86       -3.87     11.21 o 
   0 -11   6       77.15       60.64     13.05 o 
   1 -11   6       29.16       28.52     21.67 o 
   2 -11   6       20.61       29.44     16.64 o 
   3 -11   6        4.48       13.73     12.60 o 
   4 -11   6       39.59       63.59     23.88 o 
   5 -11   6        5.30       15.77     23.10 o 
   6 -11   6        6.64       22.05     25.68 o 
  -6 -10   6       17.03      -12.57     21.08 o 
  -5 -10   6        0.91       22.63     20.46 o 
  -4 -10   6       30.07       27.06     19.14 o 
  -3 -10   6      145.94      158.20     16.93 o 
  -2 -10   6      326.26      320.39     22.75 o 
  -1 -10   6      279.68      278.32     18.60 o 
   0 -10   6      238.90      280.65     16.81 o 
   1 -10   6      134.28      155.04     18.92 o 
   2 -10   6      120.98      155.12     17.96 o 
   3 -10   6       33.67       28.58     13.89 o 
   4 -10   6        8.19       17.77     20.63 o 
   5 -10   6       37.11       30.63     28.14 o 
   6 -10   6        1.31       14.18     25.75 o 
  -6  -9   6       26.33       19.25     22.82 o 
  -5  -9   6        2.62      -10.73     23.37 o 
  -4  -9   6        5.11        1.91     32.45 o 
  -3  -9   6        7.24       -3.37      9.93 o 
  -2  -9   6      192.00      178.50     30.77 o 
  -1  -9   6       16.41        4.64      8.99 o 
   0  -9   6       55.92       52.26     10.26 o 
   1  -9   6       24.55       39.00     10.77 o 
   2  -9   6       17.61       17.76     13.24 o 
   3  -9   6      109.43       87.00     15.11 o 
   4  -9   6       21.50       21.84     19.52 o 
   5  -9   6       30.12        3.83     19.65 o 
   6  -9   6        6.05       10.18     22.55 o 
  -6  -8   6        3.65       17.74     20.81 o 
  -5  -8   6        0.58       28.10     33.64 o 
  -4  -8   6       11.21       23.69     18.35 o 
  -3  -8   6       27.62       53.24     11.53 o 
  -2  -8   6      114.97      120.71     21.29 o 
  -1  -8   6      147.77      176.89     12.71 o 
   0  -8   6       34.30       29.79      8.94 o 
   1  -8   6     1086.57     1082.99     26.42 o 
   2  -8   6       11.04        1.99     10.86 o 
   3  -8   6      344.89      357.57     23.23 o 
   4  -8   6       35.00       21.89     19.17 o 
   5  -8   6       10.52        6.83     20.56 o 
   6  -8   6        1.97       11.50     21.60 o 
  -7  -7   6       37.35       -3.44     19.72 o 
  -6  -7   6       22.06      -17.27     17.27 o 
  -5  -7   6        7.10       18.15     17.66 o 
  -4  -7   6      142.86      148.94     22.15 o 
  -3  -7   6        7.24        6.06     11.53 o 
  -2  -7   6       38.41       16.05     12.64 o 
  -1  -7   6       57.71       53.42      8.93 o 
   0  -7   6       61.84       67.55      9.59 o 
   1  -7   6      313.17      355.54     19.47 o 
   2  -7   6        4.92       18.20     10.25 o 
   3  -7   6       60.67       59.52     37.33 o 
   4  -7   6       37.13       37.39     19.38 o 
   5  -7   6        8.37       17.69     17.88 o 
   6  -7   6        7.68        1.88     20.47 o 
   7  -7   6        0.15      -33.75     42.87 o 
  -7  -6   6        6.04        3.59     23.82 o 
  -6  -6   6        2.88        1.17     17.22 o 
  -5  -6   6       31.37       18.11     16.80 o 
  -4  -6   6       15.76       -6.08     14.02 o 
  -3  -6   6      189.94      192.48     20.30 o 
  -2  -6   6      306.33      322.07     21.72 o 
  -1  -6   6     1349.32     1378.46     29.49 o 
   0  -6   6      220.49      195.47     12.63 o 
   1  -6   6     2507.56     2566.71     55.02 o 
   2  -6   6        9.87       18.85     10.17 o 
   3  -6   6      585.61      644.66     26.02 o 
   4  -6   6        6.26       -7.08     16.00 o 
   5  -6   6       23.41       16.54     18.31 o 
   6  -6   6       22.24       62.52     28.14 o 
   7  -6   6        2.52      -17.43     21.09 o 
  -7  -5   6        1.29       26.88     20.74 o 
  -6  -5   6       29.70       27.58     17.43 o 
  -5  -5   6      133.23      150.90     22.09 o 
  -4  -5   6      367.56      345.53     28.76 o 
  -3  -5   6      168.79      177.77     17.63 o 
  -2  -5   6       32.87       32.52     11.13 o 
  -1  -5   6      304.92      346.90     28.14 o 
   0  -5   6      122.56      148.16     10.99 o 
   1  -5   6      171.47      168.77     13.58 o 
   2  -5   6       79.14       82.54     13.42 o 
   3  -5   6       55.44       56.21     12.31 o 
   4  -5   6       77.91       57.42     27.54 o 
   5  -5   6       25.20       36.85     18.38 o 
   6  -5   6        9.57       11.24     18.22 o 
   7  -5   6        9.13      -10.55     34.98 o 
  -7  -4   6        4.66       22.92     21.44 o 
  -6  -4   6        9.96       22.76     17.17 o 
  -5  -4   6        4.31      -13.55     13.55 o 
  -4  -4   6        0.22      -12.01     12.01 o 
  -3  -4   6      424.58      441.01     17.09 o 
  -2  -4   6       28.11       21.84      8.75 o 
  -1  -4   6     1217.41     1239.14     22.87 o 
   0  -4   6      432.05      429.66     20.06 o 
   1  -4   6      235.49      246.11     15.27 o 
   2  -4   6        5.54       -0.09      9.56 o 
   3  -4   6      126.92      105.45     13.43 o 
   4  -4   6       22.23        1.73     31.56 o 
   5  -4   6      187.44      181.57     24.67 o 
   6  -4   6       14.34      -15.88     15.88 o 
   7  -4   6        8.24       -4.66     20.24 o 
  -7  -3   6       13.26       55.97     21.44 o 
  -6  -3   6        7.00       39.11     16.52 o 
  -5  -3   6       28.66       14.57     14.52 o 
  -4  -3   6      245.15      223.17     18.90 o 
  -3  -3   6       41.88       45.58      9.21 o 
  -2  -3   6      102.26       70.01     13.58 o 
  -1  -3   6      201.75      211.08     10.68 o 
   0  -3   6     2746.45     2886.92     45.85 o 
   1  -3   6       32.53       32.02      8.81 o 
   2  -3   6      157.77      143.24     13.17 o 
   3  -3   6       15.95        0.74      9.44 o 
   4  -3   6       82.91       74.17     21.44 o 
   5  -3   6       81.19      106.82     37.52 o 
   6  -3   6        7.23       10.76     36.02 o 
   7  -3   6        1.28      -20.84     20.84 o 
  -7  -2   6        0.10       45.25     21.44 o 
  -6  -2   6       29.64       39.67     15.86 o 
  -5  -2   6       29.39       53.99     20.54 o 
  -4  -2   6       12.65       -6.41     11.11 o 
  -3  -2   6      191.02      210.53     16.87 o 
  -2  -2   6        5.68        5.19      7.97 o 
  -1  -2   6      201.25      270.84     13.56 o 
   0  -2   6     2378.24     2520.04     41.74 o 
   1  -2   6       70.55       75.70     10.13 o 
   2  -2   6      734.23      740.28     29.00 o 
   3  -2   6      104.29      115.78     13.75 o 
   4  -2   6       27.18       19.65     14.16 o 
   5  -2   6       89.66       77.08     18.60 o 
   6  -2   6       45.19       54.24     17.93 o 
   7  -2   6       18.77       -6.85     22.03 o 
  -7  -1   6        2.59      -14.29     17.86 o 
  -6  -1   6      208.58      199.49     21.71 o 
  -5  -1   6       22.04       37.81     11.16 o 
  -4  -1   6      988.82      962.85     25.12 o 
  -3  -1   6       26.48       35.72      8.93 o 
  -2  -1   6      397.09      386.03     13.09 o 
  -1  -1   6      580.60      645.44     21.29 o 
   0  -1   6       49.13       46.17     10.36 o 
   1  -1   6      797.18      792.44     38.99 o 
   2  -1   6       30.98       25.98      8.76 o 
   3  -1   6       32.83       28.18     17.27 o 
   4  -1   6        5.77       -5.83     19.35 o 
   5  -1   6       27.66       19.82     15.05 o 
   6  -1   6       63.07       64.82     18.63 o 
   7  -1   6        4.31       13.70     23.22 o 
  -6   0   6        0.01        8.81     10.15 o 
  -5   0   6       16.21       16.04      9.90 o 
  -4   0   6        2.24        4.51      7.40 o 
  -3   0   6      260.79      257.30     11.71 o 
  -2   0   6        9.96       10.34      6.79 o 
  -1   0   6      249.59      279.44     12.49 o 
   0   0   6        8.89        2.42      8.72 o 
   1   0   6      854.02      840.09     37.12 o 
   2   0   6        3.43        6.05      8.54 o 
   3   0   6      377.58      335.82     25.13 o 
   4   0   6        0.81        3.17     11.28 o 
   5   0   6        3.75        4.48     12.58 o 
   6   0   6       14.93       18.51     15.21 o 
   7   0   6        4.56      -20.84     20.84 o 
  -6   1   6      208.50      235.01     27.70 o 
  -5   1   6       22.04       17.30     10.95 o 
  -4   1   6      988.74      971.04     24.26 o 
  -3   1   6       26.45       15.86      8.97 o 
  -2   1   6      397.14      386.25     15.85 o 
  -1   1   6      581.00      629.24     20.96 o 
   0   1   6       48.74       54.96     11.90 o 
   1   1   6      798.03      800.15     25.15 o 
   2   1   6       30.95       26.24     15.33 o 
   3   1   6       32.93        5.06     18.76 o 
   4   1   6        5.81       16.08     18.16 o 
   5   1   6       27.61        0.60     20.25 o 
   6   1   6       63.07       87.10     19.07 o 
   7   1   6        4.33       16.67     22.33 o 
  -6   2   6       29.61       16.08     18.16 o 
  -5   2   6       29.41       26.96     11.33 o 
  -4   2   6       12.65       19.40     18.02 o 
  -3   2   6      191.03      205.05     15.02 o 
  -2   2   6        5.69       -0.83      8.30 o 
  -1   2   6      200.47      247.94     12.66 o 
   0   2   6     2378.81     2569.54     74.33 o 
   1   2   6       69.57       52.75     14.00 o 
   2   2   6      734.24      738.32     43.29 o 
   3   2   6      104.16      120.02     25.91 o 
   4   2   6       27.11       47.94     21.44 o 
   5   2   6       89.67       88.14     27.10 o 
   6   2   6       45.29       27.10     25.61 o 
   7   2   6       18.77       -9.23     20.25 o 
  -6   3   6        6.89       14.29     19.65 o 
  -5   3   6       28.68       19.46     11.65 o 
  -4   3   6      245.01      231.92     18.51 o 
  -3   3   6       41.90       22.38      9.87 o 
  -2   3   6      102.21      105.58     12.29 o 
  -1   3   6      201.98      222.93     12.38 o 
   0   3   6     2746.13     2786.93     64.31 o 
   1   3   6       32.69       28.42     13.26 o 
   2   3   6      157.70      185.29     28.00 o 
   3   3   6       15.95       35.13     20.54 o 
   4   3   6       83.00       51.82     23.23 o 
   5   3   6       81.08       72.96     23.23 o 
  -5   4   6        4.30        6.93     10.67 o 
  -4   4   6        0.22       -5.76      9.86 o 
  -3   4   6      424.53      477.70     21.18 o 
  -2   4   6       28.15       24.61     10.14 o 
  -1   4   6     1217.75     1166.18     27.28 o 
   0   4   6      432.29      415.26     25.75 o 
   1   4   6      235.57      215.19     21.28 o 
   2   4   6        5.54        6.17     10.89 o 
   3   4   6      126.85      127.20     17.72 o 
   4   4   6       22.17       31.56     20.84 o 
   5   4   6      187.48      207.90     33.66 o 
  -5   5   6      133.23       86.76     19.31 o 
  -4   5   6      367.60      360.76     24.41 o 
  -3   5   6      168.87      153.87     14.95 o 
  -2   5   6       32.59       23.68     10.02 o 
  -1   5   6      304.55      358.77     24.28 o 
   0   5   6      122.43      115.08     14.95 o 
   1   5   6      171.25      150.62     19.27 o 
   2   5   6       79.21       96.08     15.90 o 
   3   5   6       55.55       41.51     12.39 o 
   4   5   6       77.96       66.70     25.01 o 
   5   5   6       25.23       57.17     22.63 o 
  -5   6   6       31.37       30.07     26.20 o 
  -4   6   6       15.76       13.00     10.82 o 
  -3   6   6      189.92      216.04     17.59 o 
  -2   6   6      306.39      320.34     19.85 o 
  -1   6   6     1349.83     1400.72     34.76 o 
   0   6   6      220.51      199.90     29.50 o 
   1   6   6     2507.91     2495.08     67.78 o 
   2   6   6        9.82        6.01     10.40 o 
   3   6   6      585.58      600.09     36.12 o 
   4   6   6        6.27      -13.70     19.65 o 
   5   6   6       23.37       30.07     22.63 o 
  -5   7   6        7.06       20.84     27.69 o 
  -4   7   6      142.83      136.17     19.83 o 
  -3   7   6        7.22       -0.34     10.54 o 
  -2   7   6       38.21       28.18     13.01 o 
  -1   7   6       57.55       65.69     11.82 o 
   0   7   6       61.73       52.92     16.74 o 
   1   7   6      313.48      317.26     23.74 o 
   2   7   6        4.94        3.89     11.03 o 
   3   7   6       60.74       59.97     18.31 o 
   4   7   6       37.03       39.00     23.52 o 
   5   7   6        8.42      -19.95     19.95 o 
  -5   8   6        0.58       14.29     28.58 o 
  -4   8   6       11.22       12.08     42.13 o 
  -3   8   6       27.59       41.86     14.37 o 
  -2   8   6      114.97      114.52     12.66 o 
  -1   8   6      147.64      165.30     19.80 o 
   0   8   6       34.29       26.37     15.01 o 
   1   8   6     1086.68     1239.86     71.11 o 
   2   8   6       10.99       19.05     23.22 o 
   3   8   6      344.99      301.35     43.66 o 
   4   8   6       35.06       22.32     18.45 o 
   5   8   6       10.52        0.60     22.33 o 
  -6   9   6       26.35      -14.59     36.32 o 
  -5   9   6        2.62       14.89     29.18 o 
  -4   9   6        5.02        6.55     26.20 o 
  -3   9   6        7.19      -20.54     20.54 o 
  -2   9   6      192.13      192.32     19.23 o 
  -1   9   6       16.40       20.94     13.88 o 
   0   9   6       55.97       45.91     17.24 o 
   1   9   6       24.60        0.27     16.89 o 
   2   9   6       17.60       14.40     39.00 o 
   3   9   6      109.33       92.92     35.44 o 
   4   9   6       21.45       40.19     33.35 o 
  -6  10   6       17.01       11.61     39.30 o 
  -5  10   6        0.90       13.70     31.86 o 
  -4  10   6       30.06       30.07     28.88 o 
  -3  10   6      146.00      106.03     34.25 o 
  -2  10   6      326.31      310.79     30.39 o 
  -1  10   6      279.76      291.47     27.02 o 
   0  10   6      238.93      231.31     27.78 o 
   1  10   6      134.27      136.75     38.27 o 
   2  10   6      121.01      151.73     31.42 o 
   3  10   6       33.65       40.12     24.84 o 
   4  10   6        8.18       37.22     30.67 o 
  -5  11   6        2.63      -27.69     28.88 o 
  -4  11   6       10.39       11.61     28.88 o 
  -3  11   6        5.71       -9.82     26.20 o 
  -2  11   6      165.46      132.95     55.25 o 
  -1  11   6       10.82        4.10     16.08 o 
   0  11   6       77.21       50.19     19.68 o 
   1  11   6       29.11       33.45     20.45 o 
   2  11   6       20.65       35.66     23.25 o 
   3  11   6        4.48       -6.67     23.52 o 
   4  11   6       39.63       26.35     26.25 o 
  -5  12   6        1.48      -28.28     36.32 o 
  -4  12   6        4.34       -2.38     29.18 o 
  -3  12   6        0.28      -12.21     27.69 o 
  -2  12   6        1.94       27.84     16.45 o 
  -1  12   6       62.12       63.60     19.80 o 
   0  12   6       24.64       21.58     18.05 o 
   1  12   6       11.06        6.27     18.34 o 
   2  12   6      198.69      145.71     31.29 o 
   3  12   6       15.58        8.17     21.39 o 
   4  12   6        2.03       -5.49     24.60 o 
  -4  13   6       22.11        0.30     31.26 o 
  -3  13   6        1.60      -10.72     30.67 o 
  -2  13   6       22.42       27.69     32.75 o 
  -1  13   6        2.83      -10.63     17.38 o 
   0  13   6        6.73      -13.31     17.13 o 
   1  13   6        3.05       27.32     22.08 o 
   2  13   6        5.73       27.11     23.99 o 
   3  13   6       34.93      -23.61     23.61 o 
   4  13   6        2.16      -40.49     40.49 o 
  -3  14   6       98.04       82.78     41.99 o 
  -2  14   6        2.49      -25.60     25.60 o 
  -1  14   6       14.51       -7.28     22.33 o 
   0  14   6       15.79       -9.02     21.88 o 
   1  14   6        0.02       12.96     20.76 o 
   2  14   6       10.24       12.88     30.81 o 
   3  14   6        4.52       -8.58     33.94 o 
  -2  15   6        4.23       -9.82     32.45 o 
  -1  15   6       14.41       -2.52     24.56 o 
   0  15   6        0.62       17.12     21.84 o 
   1  15   6        2.43      -15.63     22.30 o 
   2  15   6        3.67      -22.30     22.30 o 
   3  15   6       29.59        6.92     28.58 o 
  -1  16   6        7.52       41.38     36.62 o 
   0  16   6        4.62      -14.11     25.46 o 
   1  16   6        0.27      -30.52     30.52 o 
   2  16   6       26.67       14.59     36.03 o 
   0  17   6        0.40       30.67     32.75 o 
   1  17   6        6.45       47.64     36.02 o 
   2  17   6        7.68       46.74     40.19 o 
   1  18   6        0.76      -12.21     35.13 o 
  -1 -19   7        1.73       17.86     34.24 o 
   0 -19   7        0.23        8.50     24.52 o 
   1 -19   7        1.47       24.71     37.51 o 
  -2 -18   7        7.35       19.65     36.92 o 
  -1 -18   7        1.27        2.33     22.73 o 
   0 -18   7        1.85       20.74     23.23 o 
   1 -18   7        0.30      -32.75     32.75 o 
   2 -18   7        8.39      -19.35     40.79 o 
  -3 -17   7        1.14      -19.95     41.68 o 
  -2 -17   7        1.90      -13.40     37.81 o 
  -1 -17   7        1.10      -23.97     23.97 o 
   0 -17   7        1.29       -7.64     49.12 o 
   1 -17   7        4.88      -17.84     19.51 o 
   2 -17   7       16.93        3.28     37.22 o 
   3 -17   7        7.75       42.57     47.04 o 
  -4 -16   7        3.40      -13.81     42.87 o 
  -3 -16   7        0.67      -18.97     22.63 o 
  -2 -16   7        3.55       62.52     39.30 o 
  -1 -16   7        5.46       -7.33     20.30 o 
   0 -16   7        0.89       -4.67     19.38 o 
   1 -16   7        0.16       -5.09     19.31 o 
   2 -16   7       31.16       -4.17     38.71 o 
   3 -16   7       15.67       32.45     43.47 o 
   4 -16   7        0.83       -8.34     39.60 o 
  -4 -15   7        1.65       37.09     24.89 o 
  -3 -15   7        7.92       -5.33     20.87 o 
  -2 -15   7       42.70       40.56     21.78 o 
  -1 -15   7        3.31      -17.21     17.99 o 
   0 -15   7        4.87        4.45     17.44 o 
   1 -15   7        2.00       -2.75     17.17 o 
   2 -15   7        6.68       28.28     35.73 o 
   3 -15   7        6.86       -2.38     40.19 o 
   4 -15   7        3.08      -23.97     23.97 o 
  -5 -14   7        6.79       28.66     26.21 o 
  -4 -14   7        0.32       11.73     21.86 o 
  -3 -14   7       30.80       19.54     37.81 o 
  -2 -14   7       15.77        1.89     14.87 o 
  -1 -14   7        2.10        2.29     18.40 o 
   0 -14   7        5.90      -15.16     17.38 o 
   1 -14   7        1.61       -3.87     17.12 o 
   2 -14   7        3.61       -3.43     16.16 o 
   3 -14   7       27.22        2.04     23.05 o 
   4 -14   7        3.95       28.04     26.31 o 
   5 -14   7        2.25       -3.97     25.41 o 
  -5 -13   7        2.43        0.67     22.65 o 
  -4 -13   7        1.24       -2.13     24.56 o 
  -3 -13   7       31.42       48.30     22.14 o 
  -2 -13   7       54.43       69.63     16.16 o 
  -1 -13   7       37.10       30.57     18.01 o 
   0 -13   7        0.27       -6.73     16.19 o 
   1 -13   7        6.44        3.73     17.34 o 
   2 -13   7       21.07       31.38     16.24 o 
   3 -13   7       71.74       50.72     47.34 o 
   4 -13   7        3.73       38.11     25.51 o 
   5 -13   7       11.04       46.68     42.28 o 
  -5 -12   7        6.11       17.95     37.22 o 
  -4 -12   7        6.38       47.05     22.73 o 
  -3 -12   7        5.42       -1.85     18.47 o 
  -2 -12   7       20.20        6.60     13.01 o 
  -1 -12   7        7.43       10.89     13.21 o 
   0 -12   7       23.24       20.60     23.52 o 
   1 -12   7        8.62      -18.71     18.71 o 
   2 -12   7       43.23       40.00     15.49 o 
   3 -12   7       31.41       36.96     22.37 o 
   4 -12   7        7.06       14.52     22.80 o 
   5 -12   7        5.09      -22.42     22.42 o 
  -6 -11   7        4.87        4.56     32.01 o 
  -5 -11   7        5.29       13.50     26.35 o 
  -4 -11   7       28.05        3.08     19.16 o 
  -3 -11   7        7.45       -2.70     17.29 o 
  -2 -11   7       28.97       26.49     14.21 o 
  -1 -11   7       25.63       10.54     16.31 o 
   0 -11   7        4.38        2.19     12.91 o 
   1 -11   7        7.00        3.12     13.13 o 
   2 -11   7       90.79       73.50     17.35 o 
   3 -11   7       46.64       34.56     15.40 o 
   4 -11   7       12.01        9.97     20.96 o 
   5 -11   7        6.08       36.55     24.51 o 
   6 -11   7        0.05      -19.35     24.29 o 
  -6 -10   7       11.10        6.11     23.51 o 
  -5 -10   7        3.89       77.93     24.60 o 
  -4 -10   7       30.77       60.51     22.23 o 
  -3 -10   7       51.78       37.49     22.18 o 
  -2 -10   7      128.57      150.27     18.06 o 
  -1 -10   7       71.64       62.84     15.09 o 
   0 -10   7        9.79       11.49     10.08 o 
   1 -10   7       30.76       37.94     14.19 o 
   2 -10   7       31.29       18.84     14.25 o 
   3 -10   7       14.52       23.25     13.16 o 
   4 -10   7        1.24       -7.13     19.60 o 
   5 -10   7        8.34        7.74     24.26 o 
   6 -10   7        0.91      -10.78     22.33 o 
  -6  -9   7        9.34       28.36     32.60 o 
  -5  -9   7       23.88       33.62     21.80 o 
  -4  -9   7      186.98      168.70     27.10 o 
  -3  -9   7       19.91       -7.48     14.25 o 
  -2  -9   7      195.76      162.16     18.16 o 
  -1  -9   7       77.15       97.10     20.07 o 
   0  -9   7      142.72      151.07     13.62 o 
   1  -9   7        1.99        9.74     10.40 o 
   2  -9   7       24.34       22.51     13.31 o 
   3  -9   7       21.12       14.52     18.47 o 
   4  -9   7       16.75       22.30     21.68 o 
   5  -9   7        1.16        7.52     41.83 o 
   6  -9   7        0.47       15.89     23.86 o 
  -6  -8   7       30.82       27.32     22.12 o 
  -5  -8   7        2.08        3.88     21.29 o 
  -4  -8   7       26.03       10.18     17.00 o 
  -3  -8   7        8.29        3.97     12.02 o 
  -2  -8   7       91.30       80.59     14.41 o 
  -1  -8   7       75.42       81.01     10.91 o 
   0  -8   7       54.98       48.96     10.14 o 
   1  -8   7       23.67       18.49     12.09 o 
   2  -8   7       71.88       97.85     15.79 o 
   3  -8   7       30.83       26.33     12.61 o 
   4  -8   7       23.48      -17.08     17.08 o 
   5  -8   7        9.35       16.85     31.56 o 
   6  -8   7        0.54        8.74     21.88 o 
  -6  -7   7       15.15       34.03     21.44 o 
  -5  -7   7       40.28       20.55     34.09 o 
  -4  -7   7       81.96       35.89     19.16 o 
  -3  -7   7        3.98       -2.24     16.24 o 
  -2  -7   7      536.97      512.81     24.02 o 
  -1  -7   7      468.50      467.55     19.27 o 
   0  -7   7      279.96      261.54     19.74 o 
   1  -7   7       23.15       34.65     11.01 o 
   2  -7   7       17.29       21.57     12.80 o 
   3  -7   7       35.92       31.72     13.58 o 
   4  -7   7        2.63       -8.62     11.86 o 
   5  -7   7       17.04       -0.69     18.21 o 
   6  -7   7        0.59       22.22     21.53 o 
  -7  -6   7       14.73       -0.84     20.42 o 
  -6  -6   7       27.63       63.30     20.52 o 
  -5  -6   7       87.20       85.13     26.20 o 
  -4  -6   7       23.68       -1.84     14.87 o 
  -3  -6   7       21.86       36.18     11.75 o 
  -2  -6   7      184.94      184.87     19.41 o 
  -1  -6   7      332.67      343.72     15.59 o 
   0  -6   7       95.04       80.11     10.23 o 
   1  -6   7       35.70       37.82     10.96 o 
   2  -6   7       67.60       55.93     12.91 o 
   3  -6   7       19.82       11.73     11.44 o 
   4  -6   7        5.98       -7.47     33.20 o 
   5  -6   7        8.22       12.93     18.42 o 
   6  -6   7       18.41        3.39     20.49 o 
   7  -6   7       13.51      -15.34     21.15 o 
  -7  -5   7        4.33       -0.35     18.91 o 
  -6  -5   7       61.62       90.68     21.81 o 
  -5  -5   7       31.71       34.19     18.22 o 
  -4  -5   7       22.61       40.08     17.17 o 
  -3  -5   7       61.24       69.28     11.33 o 
  -2  -5   7      449.53      437.58     22.42 o 
  -1  -5   7      302.39      341.77     16.53 o 
   0  -5   7      261.09      263.75     19.40 o 
   1  -5   7       17.71       23.18      9.39 o 
   2  -5   7      148.73      150.55     16.38 o 
   3  -5   7       18.15        4.41     11.64 o 
   4  -5   7      126.89      103.79     22.93 o 
   5  -5   7       12.84       14.64     17.09 o 
   6  -5   7       14.00        8.72     19.84 o 
   7  -5   7        8.32      -15.72     21.06 o 
  -7  -4   7       26.40       33.05     23.82 o 
  -6  -4   7       24.20       24.89     17.84 o 
  -5  -4   7      137.35      114.65     49.73 o 
  -4  -4   7        8.58      -11.07     11.07 o 
  -3  -4   7       44.86       45.87     10.04 o 
  -2  -4   7      371.80      356.82     20.71 o 
  -1  -4   7       30.25       38.90      7.78 o 
   0  -4   7      162.33      162.44     13.52 o 
   1  -4   7      599.50      583.29     22.10 o 
   2  -4   7      161.56      217.59     21.45 o 
   3  -4   7       59.32       92.52     14.20 o 
   4  -4   7      152.62      159.55     29.49 o 
   5  -4   7       16.57       12.18     20.10 o 
   6  -4   7       24.19       26.98     19.28 o 
   7  -4   7       15.62       36.40     22.46 o 
  -7  -3   7        3.38       24.41     23.82 o 
  -6  -3   7      145.18      170.75     23.39 o 
  -5  -3   7       16.43        1.86     14.42 o 
  -4  -3   7      211.19      213.93     20.06 o 
  -3  -3   7       60.07       58.72     10.98 o 
  -2  -3   7      519.51      477.73     23.00 o 
  -1  -3   7       61.14       67.97      9.21 o 
   0  -3   7      975.97      937.91     25.16 o 
   1  -3   7      535.71      547.86     21.33 o 
   2  -3   7      349.98      332.76     21.14 o 
   3  -3   7       65.56       61.35     13.02 o 
   4  -3   7      155.39      127.92     21.57 o 
   5  -3   7       57.35       70.30     19.86 o 
   6  -3   7        5.15       22.80     17.55 o 
   7  -3   7       13.93       -6.85     27.69 o 
  -7  -2   7       67.34      100.64     26.80 o 
  -6  -2   7       13.18        3.16     15.80 o 
  -5  -2   7       42.96       74.21     18.30 o 
  -4  -2   7       51.77       59.19     16.76 o 
  -3  -2   7       60.43       53.82     11.71 o 
  -2  -2   7      119.76      120.42     14.90 o 
  -1  -2   7       32.20       36.78      8.37 o 
   0  -2   7     1707.68     1806.26     36.03 o 
   1  -2   7      875.45      884.40     25.28 o 
   2  -2   7      240.05      217.71     17.77 o 
   3  -2   7      221.95      223.87     18.77 o 
   4  -2   7      116.17       89.82     18.74 o 
   5  -2   7      114.72      113.87     28.29 o 
   6  -2   7        2.86        1.05     16.99 o 
   7  -2   7       10.82        3.27     25.60 o 
  -6  -1   7       14.08       32.61     15.10 o 
  -5  -1   7       34.41       49.28     16.45 o 
  -4  -1   7      174.57      219.98     17.97 o 
  -3  -1   7       25.29       20.17     10.17 o 
  -2  -1   7      176.47      181.63     12.91 o 
  -1  -1   7       20.60       22.28     13.42 o 
   0  -1   7     1944.42     1961.07     42.48 o 
   1  -1   7      260.53      260.94     18.61 o 
   2  -1   7      140.75      115.01     14.32 o 
   3  -1   7      184.88      175.65     26.51 o 
   4  -1   7       66.00       39.77     15.72 o 
   5  -1   7      177.11      179.59     24.50 o 
   6  -1   7       30.52       26.96     22.93 o 
   7  -1   7       23.24      -10.42     23.22 o 
  -6   0   7        0.86       23.22     26.79 o 
  -5   0   7        1.85        0.61     14.81 o 
  -4   0   7       31.33       39.29     11.78 o 
  -3   0   7      182.75      183.72     14.42 o 
  -2   0   7       17.67        6.93      7.32 o 
  -1   0   7      180.03      186.86     11.60 o 
   0   0   7      512.09      513.96     21.82 o 
   1   0   7       82.66       58.37     11.61 o 
   2   0   7       33.12       18.86      9.97 o 
   3   0   7      294.06      325.01     30.99 o 
   4   0   7       41.95       41.31     15.78 o 
   5   0   7      389.85      358.20     31.26 o 
   6   0   7       11.95       24.15     17.80 o 
   7   0   7       22.66       30.07     27.09 o 
  -5   1   7       34.33       20.46     24.56 o 
  -4   1   7      174.73      204.67     17.24 o 
  -3   1   7       25.29       15.19      9.28 o 
  -2   1   7      176.41      160.10     16.73 o 
  -1   1   7       20.58       23.95      8.95 o 
   0   1   7     1946.00     1936.13     42.50 o 
   1   1   7      260.92      273.79     18.85 o 
   2   1   7      140.93      136.41     15.58 o 
   3   1   7      184.96      223.71     33.07 o 
   4   1   7       66.02       24.12     22.93 o 
   5   1   7      177.23      173.80     23.15 o 
   6   1   7       30.51       54.53     18.45 o 
   7   1   7       23.21       59.55     28.58 o 
  -5   2   7       43.16       46.58     16.11 o 
  -4   2   7       51.68       40.57     11.84 o 
  -3   2   7       60.43       59.96     11.61 o 
  -2   2   7      120.07      108.00     13.10 o 
  -1   2   7       32.24       43.10      8.30 o 
   0   2   7     1705.81     1898.85     51.57 o 
   1   2   7      875.10      873.48     28.80 o 
   2   2   7      239.75      252.65     38.29 o 
   3   2   7      221.76      209.74     32.77 o 
   4   2   7      116.07      123.00     29.48 o 
   5   2   7      114.61      129.25     30.67 o 
   6   2   7        2.87        3.54     14.37 o 
   7   2   7       10.81       40.49     27.69 o 
  -5   3   7       16.40       -0.12     14.21 o 
  -4   3   7      211.34      211.43     17.47 o 
  -3   3   7       60.16       61.82     14.15 o 
  -2   3   7      518.80      427.51     62.75 o 
  -1   3   7       61.07       56.20      9.17 o 
   0   3   7      976.73      921.46     29.07 o 
   1   3   7      536.02      541.70     29.61 o 
   2   3   7      350.02      331.86     41.58 o 
   3   3   7       65.63       58.07     23.82 o 
   4   3   7      155.47      128.07     29.49 o 
   5   3   7       57.58       82.78     27.69 o 
   6   3   7        5.16      -19.95     24.41 o 
   7   3   7       13.92       17.86     23.22 o 
  -5   4   7      137.41      139.29     31.72 o 
  -4   4   7        8.51       30.56     12.07 o 
  -3   4   7       44.71       54.05     12.03 o 
  -2   4   7      372.45      314.97     25.38 o 
  -1   4   7       30.20       52.94      9.37 o 
   0   4   7      162.26      146.07     16.49 o 
   1   4   7      599.60      621.41     30.78 o 
   2   4   7      161.54      164.97     20.11 o 
   3   4   7       59.28       56.22     15.78 o 
   4   4   7      152.49      177.51     33.36 o 
   5   4   7       16.43       11.91     22.63 o 
  -5   5   7       31.73        0.60     23.22 o 
  -4   5   7       22.61       23.13     17.50 o 
  -3   5   7       61.32       67.49     13.58 o 
  -2   5   7      449.20      444.40     27.59 o 
  -1   5   7      302.64      351.07     29.50 o 
   0   5   7      260.81      227.82     20.10 o 
   1   5   7       17.65        2.38     18.16 o 
   2   5   7      148.90      132.40     19.88 o 
   3   5   7       18.20       18.46     22.33 o 
   4   5   7      126.99       72.07     25.31 o 
   5   5   7       12.92      -10.12     23.82 o 
  -5   6   7       87.31       47.94     30.37 o 
  -4   6   7       23.59       24.45     14.74 o 
  -3   6   7       21.79       19.73     11.40 o 
  -2   6   7      185.03      176.66     17.80 o 
  -1   6   7      332.47      364.62     24.96 o 
   0   6   7       95.28       84.01     14.64 o 
   1   6   7       35.57       64.91     24.12 o 
   2   6   7       67.43       67.06     17.56 o 
   3   6   7       19.67        8.04     21.44 o 
   4   6   7        5.96        6.25     22.92 o 
   5   6   7        8.18       53.29     26.80 o 
  -5   7   7       40.25       15.19     27.69 o 
  -4   7   7       82.06      106.11     19.89 o 
  -3   7   7        3.99        5.52     14.01 o 
  -2   7   7      537.12      555.94     28.64 o 
  -1   7   7      468.65      496.10     33.62 o 
   0   7   7      280.08      227.32     24.19 o 
   1   7   7       23.04       14.19     12.56 o 
   2   7   7       17.48        3.20     15.25 o 
   3   7   7       36.04       12.21     22.03 o 
   4   7   7        2.62        8.93     24.41 o 
   5   7   7       17.02       39.00     25.90 o 
  -5   8   7        2.10      -25.31     25.31 o 
  -4   8   7       25.96       31.44     23.82 o 
  -3   8   7        8.25       -3.41     13.49 o 
  -2   8   7       91.40       84.90     18.90 o 
  -1   8   7       75.48      101.83     17.20 o 
   0   8   7       54.89       43.03     17.71 o 
   1   8   7       23.56       74.72     21.26 o 
   2   8   7       71.74       83.37     20.05 o 
   3   8   7       30.68        5.84     17.97 o 
   4   8   7       23.50       44.66     25.90 o 
   5   8   7        9.38        8.04     26.50 o 
  -5   9   7       23.84       47.04     34.54 o 
  -4   9   7      187.05      167.99     40.81 o 
  -3   9   7       19.94       85.45     30.96 o 
  -2   9   7      195.44      201.91     22.94 o 
  -1   9   7       77.06       92.89     33.05 o 
   0   9   7      142.72      146.95     35.44 o 
   1   9   7        1.99      -13.68     15.95 o 
   2   9   7       24.27       54.51     22.30 o 
   3   9   7       21.21       19.35     26.50 o 
   4   9   7       16.71        5.06     27.39 o 
  -5  10   7        3.86       -5.06     30.96 o 
  -4  10   7       30.76        1.79     28.88 o 
  -3  10   7       51.76       41.98     31.26 o 
  -2  10   7      128.81      129.83     18.12 o 
  -1  10   7       71.72       90.89     32.90 o 
   0  10   7        9.74       23.77     17.11 o 
   1  10   7       30.78       47.67     28.29 o 
   2  10   7       31.41       22.28     21.28 o 
   3  10   7       14.54       26.80     22.74 o 
   4  10   7        1.24       -0.60     32.45 o 
  -5  11   7        5.28      -14.29     37.81 o 
  -4  11   7       28.06       41.09     31.56 o 
  -3  11   7        7.49      -16.37     26.50 o 
  -2  11   7       28.81       25.31     30.37 o 
  -1  11   7       25.57        7.01     17.63 o 
   0  11   7        4.42       -7.12     19.05 o 
   1  11   7        7.03       -2.09     17.88 o 
   2  11   7       90.71       91.96     27.16 o 
   3  11   7       46.56       56.17     28.88 o 
   4  11   7       12.03       35.75     26.11 o 
  -4  12   7        6.35      -14.89     28.88 o 
  -3  12   7        5.42       -2.08     30.07 o 
  -2  12   7       20.23       29.48     32.75 o 
  -1  12   7        7.44       17.85     17.45 o 
   0  12   7       23.20       43.72     20.77 o 
   1  12   7        8.63        9.20     21.29 o 
   2  12   7       43.31       34.93     23.85 o 
   3  12   7       31.47       40.45     26.91 o 
   4  12   7        7.07       -4.93     27.99 o 
  -4  13   7        1.25       -2.98     33.64 o 
  -3  13   7       31.40      -29.18     29.18 o 
  -2  13   7       54.49       27.10     34.24 o 
  -1  13   7       37.08       32.76     21.09 o 
   0  13   7        0.28        3.52     19.08 o 
   1  13   7        6.44        3.42     21.25 o 
   2  13   7       21.03        3.39     22.59 o 
   3  13   7       71.68       58.98     29.68 o 
  -3  14   7       30.81       30.67     36.62 o 
  -2  14   7       15.76      -29.48     29.48 o 
  -1  14   7        2.10      -20.54     32.75 o 
   0  14   7        5.88       14.15     29.18 o 
   1  14   7        1.62      -25.76     32.45 o 
   2  14   7        3.61       -5.41     23.64 o 
   3  14   7       27.24       25.87     29.17 o 
  -2  15   7       42.73        6.25     36.03 o 
  -1  15   7        3.32      -24.12     34.83 o 
   0  15   7        4.86        5.26     22.82 o 
   1  15   7        1.99      -23.31     23.31 o 
   2  15   7        6.69       -2.19     41.83 o 
   0  16   7        0.89      -14.59     28.88 o 
   1  16   7        0.16      -31.56     31.56 o 
   2  16   7       31.16       53.30     41.68 o 
   1  17   7        4.87       -9.23     34.24 o 
   1  18   7        0.30      -17.27     38.11 o 
   0 -19   8        6.15       24.25     26.04 o 
  -2 -18   8        2.11        7.74     35.73 o 
  -1 -18   8        8.80       42.95     39.15 o 
   0 -18   8        0.51       -9.60     22.09 o 
   1 -18   8        5.51       31.86     44.96 o 
   2 -18   8        0.08      -25.31     43.17 o 
  -3 -17   8        4.30      -34.83     34.83 o 
  -2 -17   8        3.61      -16.08     34.24 o 
  -1 -17   8        4.80      -12.13     23.67 o 
   0 -17   8        5.29       -7.15     23.31 o 
   1 -17   8       15.58      -12.74     28.43 o 
   2 -17   8        0.28       21.44     46.15 o 
   3 -17   8        2.75       10.12     46.15 o 
  -3 -16   8        0.81      -32.15     32.15 o 
  -2 -16   8        6.66       38.70     39.00 o 
  -1 -16   8       55.41       53.60     23.82 o 
   0 -16   8       28.84       27.38     21.11 o 
   1 -16   8        1.57        3.88     21.90 o 
   2 -16   8        0.05      -33.64     33.64 o 
   3 -16   8        5.07       35.73     43.47 o 
  -4 -15   8        0.79       10.54     28.43 o 
  -3 -15   8        1.92       10.21     22.24 o 
  -2 -15   8       20.09        7.15     33.94 o 
  -1 -15   8       12.07       32.63     20.69 o 
   0 -15   8       10.04        3.53     20.01 o 
   1 -15   8        1.42       29.57     20.24 o 
   2 -15   8        1.78        1.19     32.75 o 
   3 -15   8        2.62       13.70     36.92 o 
   4 -15   8        1.95       25.31     42.57 o 
  -4 -14   8        0.29       -2.49     22.52 o 
  -3 -14   8        0.90       -6.29     21.87 o 
  -2 -14   8        8.13        4.38     15.19 o 
  -1 -14   8        0.99       17.91     24.86 o 
   0 -14   8       53.06       58.61     21.68 o 
   1 -14   8        7.59        6.49     18.50 o 
   2 -14   8       13.94        7.32     18.53 o 
   3 -14   8        3.69      -13.40     41.68 o 
   4 -14   8        0.57       14.87     42.72 o 
  -5 -13   8        0.32       30.73     24.67 o 
  -4 -13   8       12.80       11.58     31.41 o 
  -3 -13   8        0.31      -13.68     22.63 o 
  -2 -13   8        5.89      -10.08     14.09 o 
  -1 -13   8       64.75       85.47     18.49 o 
   0 -13   8       99.92       94.19     23.67 o 
   1 -13   8        0.56        8.26     18.40 o 
   2 -13   8        6.16        9.04     18.44 o 
   3 -13   8       12.34       -8.38     23.51 o 
   4 -13   8        0.22      -12.32     23.43 o 
   5 -13   8        3.13      -17.87     24.60 o 
  -5 -12   8        7.69        6.32     22.03 o 
  -4 -12   8       27.12       46.79     23.23 o 
  -3 -12   8        0.68       24.38     20.26 o 
  -2 -12   8        9.06       20.78     14.14 o 
  -1 -12   8       64.71       88.56     17.37 o 
   0 -12   8       39.95       45.69     19.66 o 
   1 -12   8        1.10        0.04     17.40 o 
   2 -12   8        2.74       23.00     15.75 o 
   3 -12   8       21.03      -11.98     21.57 o 
   4 -12   8        0.13       18.46     23.29 o 
   5 -12   8        1.60      -22.57     22.57 o 
  -5 -11   8       18.33       12.47     22.32 o 
  -4 -11   8       25.13       70.04     23.81 o 
  -3 -11   8       12.17       18.99     18.60 o 
  -2 -11   8        1.13        5.28     12.69 o 
  -1 -11   8      149.28      154.85     26.88 o 
   0 -11   8       51.27       59.16     16.29 o 
   1 -11   8       16.67       12.94     14.95 o 
   2 -11   8        2.77      -12.97     12.97 o 
   3 -11   8       26.71       18.73     22.87 o 
   4 -11   8        8.59       -1.15     34.24 o 
   5 -11   8       10.29        9.88     36.17 o 
  -6 -10   8       12.10       16.58     22.44 o 
  -5 -10   8       46.32       46.99     23.21 o 
  -4 -10   8       17.60       33.36     22.82 o 
  -3 -10   8        6.92       17.94     28.13 o 
  -2 -10   8       49.32       73.15     15.37 o 
  -1 -10   8       83.45      101.90     17.19 o 
   0 -10   8        2.61        2.66     11.28 o 
   1 -10   8       70.51       61.71     15.75 o 
   2 -10   8       34.39       12.19     13.12 o 
   3 -10   8        8.33       12.30     13.93 o 
   4 -10   8       36.09       72.74     25.46 o 
   5 -10   8       16.12       50.30     26.39 o 
   6 -10   8        1.76      -18.54     23.82 o 
  -6  -9   8        8.41       14.92     22.53 o 
  -5  -9   8      101.51      113.88     26.44 o 
  -4  -9   8       19.81       26.79     19.38 o 
  -3  -9   8       30.75       41.71     23.97 o 
  -2  -9   8      153.11      129.20     18.03 o 
  -1  -9   8      114.58      112.98     15.59 o 
   0  -9   8       34.27       38.00     10.86 o 
   1  -9   8       35.10       39.95     14.50 o 
   2  -9   8       48.73       39.62     14.46 o 
   3  -9   8       19.53        8.85     13.16 o 
   4  -9   8       60.16       45.96     23.23 o 
   5  -9   8        0.34       11.93     21.86 o 
   6  -9   8        2.25      -21.54     21.65 o 
  -6  -8   8        5.93       31.02     22.46 o 
  -5  -8   8      107.69      100.10     24.55 o 
  -4  -8   8       16.75        7.55     18.19 o 
  -3  -8   8       38.58       36.78     13.45 o 
  -2  -8   8      317.39      324.91     26.03 o 
  -1  -8   8      129.72      112.64     13.76 o 
   0  -8   8      243.75      259.29     21.11 o 
   1  -8   8       80.80       77.38     15.72 o 
   2  -8   8      123.25      108.19     17.46 o 
   3  -8   8       55.42       44.70     14.71 o 
   4  -8   8       89.57      108.46     30.37 o 
   5  -8   8       14.60      -19.10     19.10 o 
   6  -8   8       18.08       23.81     24.63 o 
  -6  -7   8        7.33       -4.59     19.57 o 
  -5  -7   8       58.32       73.41     23.43 o 
  -4  -7   8       31.29       33.64     24.71 o 
  -3  -7   8       33.28       57.17     18.18 o 
  -2  -7   8      289.69      276.49     21.62 o 
  -1  -7   8       55.46       50.43      9.87 o 
   0  -7   8      258.86      273.60     16.29 o 
   1  -7   8      295.08      279.55     22.64 o 
   2  -7   8      154.68      188.72     35.07 o 
   3  -7   8       31.43       -6.14     10.72 o 
   4  -7   8       77.70       83.64     17.12 o 
   5  -7   8        9.67      -18.05     18.05 o 
   6  -7   8       20.22       16.61     22.03 o 
  -6  -6   8       17.50       25.05     21.09 o 
  -5  -6   8      115.38      140.94     39.01 o 
  -4  -6   8      120.25      125.59     30.08 o 
  -3  -6   8      221.54      211.40     18.76 o 
  -2  -6   8      113.70      119.67     15.65 o 
  -1  -6   8       67.74       67.84      9.97 o 
   0  -6   8      170.92      189.19     15.63 o 
   1  -6   8      234.80      267.98     36.25 o 
   2  -6   8      120.49      122.77     22.76 o 
   3  -6   8       50.12       49.37     13.90 o 
   4  -6   8       79.47       79.53     23.37 o 
   5  -6   8        6.40       -7.72     22.78 o 
   6  -6   8       31.50       26.00     22.45 o 
  -6  -5   8        0.99       -1.10     18.77 o 
  -5  -5   8       63.42       67.91     21.62 o 
  -4  -5   8       77.57       54.26     19.21 o 
  -3  -5   8      368.64      386.41     20.85 o 
  -2  -5   8       31.07       29.66     11.53 o 
  -1  -5   8      136.62      134.90     11.54 o 
   0  -5   8       47.48       48.19     10.57 o 
   1  -5   8       75.10       51.30     11.74 o 
   2  -5   8      170.31      166.89     19.82 o 
   3  -5   8        7.45       -2.69     11.00 o 
   4  -5   8       23.30       29.15     18.07 o 
   5  -5   8       16.43       -0.36     17.34 o 
   6  -5   8       22.87       56.74     23.99 o 
  -7  -4   8       35.39       39.00     25.61 o 
  -6  -4   8        0.42        9.50     17.81 o 
  -5  -4   8       55.45       46.45     19.58 o 
  -4  -4   8       73.87       62.86     28.44 o 
  -3  -4   8      914.29      898.52     29.86 o 
  -2  -4   8      136.68      153.19     16.17 o 
  -1  -4   8      134.41      138.30     14.44 o 
   0  -4   8      108.00      117.88     12.57 o 
   1  -4   8       90.75       92.40     12.90 o 
   2  -4   8      380.13      346.91     23.33 o 
   3  -4   8       10.36        2.66     11.65 o 
   4  -4   8      161.35      141.86     29.93 o 
   5  -4   8       47.21       55.17     21.12 o 
   6  -4   8       33.89       15.93     20.81 o 
  -7  -3   8       17.92        9.83     25.31 o 
  -6  -3   8       15.67       29.38     17.95 o 
  -5  -3   8       43.76       20.72     37.81 o 
  -4  -3   8        1.04       22.41     15.63 o 
  -3  -3   8      690.00      712.31     50.14 o 
  -2  -3   8      243.17      227.34     29.77 o 
  -1  -3   8      158.81      166.60     13.12 o 
   0  -3   8      186.09      195.18     15.15 o 
   1  -3   8      123.56      107.85     12.99 o 
   2  -3   8      502.41      479.50     26.51 o 
   3  -3   8      123.86      125.84     16.65 o 
   4  -3   8      154.01      154.58     23.95 o 
   5  -3   8       64.09       82.98     21.43 o 
   6  -3   8        6.31       12.52     19.26 o 
   7  -3   8       10.72       -6.56     21.27 o 
  -6  -2   8       12.48       10.46     17.28 o 
  -5  -2   8       91.58       72.73     27.84 o 
  -4  -2   8       92.55      117.23     20.53 o 
  -3  -2   8      621.20      597.94     25.46 o 
  -2  -2   8      263.97      276.89     14.32 o 
  -1  -2   8      122.16      120.52     11.90 o 
   0  -2   8      243.63      228.20     20.52 o 
   1  -2   8       46.78       64.51     11.20 o 
   2  -2   8      853.25      820.22     29.57 o 
   3  -2   8      332.81      325.86     23.00 o 
   4  -2   8      237.37      237.80     26.88 o 
   5  -2   8       18.02       -0.44     16.41 o 
   6  -2   8       12.41        2.56     17.95 o 
   7  -2   8        6.73        9.23     29.77 o 
  -6  -1   8        5.04       65.80     30.37 o 
  -5  -1   8       35.70       26.80     27.09 o 
  -4  -1   8      310.96      303.62     42.61 o 
  -3  -1   8       55.88       45.56     24.71 o 
  -2  -1   8      433.58      414.19     20.68 o 
  -1  -1   8       80.72      105.18     19.74 o 
   0  -1   8      206.86      219.20     17.98 o 
   1  -1   8      115.21      104.53     14.24 o 
   2  -1   8      314.26      341.39     22.59 o 
   3  -1   8      145.69      165.69     23.89 o 
   4  -1   8       80.33       95.70     20.52 o 
   5  -1   8       21.43       17.50     16.83 o 
   6  -1   8        5.77       -9.85     17.58 o 
   7  -1   8       17.02        1.79     27.09 o 
  -6   0   8        0.31       11.02     26.79 o 
  -5   0   8      119.83       93.51     30.67 o 
  -4   0   8      327.80      254.47     38.44 o 
  -3   0   8      125.66      129.13     13.81 o 
  -2   0   8      318.85      276.09     34.58 o 
  -1   0   8        6.35       -0.24      8.15 o 
   0   0   8      163.41      145.21     22.71 o 
   1   0   8      178.30      179.55     16.96 o 
   2   0   8      182.56      199.20     18.22 o 
   3   0   8        2.92       -1.94     15.18 o 
   4   0   8       56.64       65.50     25.61 o 
   5   0   8        0.07       14.00     15.24 o 
   6   0   8        0.78       15.94     18.10 o 
   7   0   8        1.58       16.97     27.39 o 
  -5   1   8       35.77       10.12     21.74 o 
  -4   1   8      310.91      270.50     30.54 o 
  -3   1   8       55.94       71.60     13.02 o 
  -2   1   8      433.46      376.57     38.38 o 
  -1   1   8       80.24       94.93     10.49 o 
   0   1   8      206.82      177.04     17.00 o 
   1   1   8      115.26      139.76     26.69 o 
   2   1   8      315.03      321.57     22.27 o 
   3   1   8      145.70      160.96     22.01 o 
   4   1   8       80.40       87.92     19.03 o 
   5   1   8       21.42       32.20     16.43 o 
   6   1   8        5.79        1.28     20.54 o 
   7   1   8       17.01       37.81     28.28 o 
  -5   2   8       91.34       82.78     27.69 o 
  -4   2   8       92.62       81.09     30.52 o 
  -3   2   8      620.64      622.59     44.18 o 
  -2   2   8      264.02      271.49     34.44 o 
  -1   2   8      122.66      130.40     14.23 o 
   0   2   8      243.67      219.97     18.46 o 
   1   2   8       46.63       56.44     12.66 o 
   2   2   8      852.18      830.76     30.13 o 
   3   2   8      332.84      254.79     38.14 o 
   4   2   8      237.42      236.83     38.73 o 
   5   2   8       18.04        2.29     15.51 o 
   6   2   8       12.35       -1.23     17.74 o 
   7   2   8        6.74       17.27     27.99 o 
  -5   3   8       43.95       42.58     25.90 o 
  -4   3   8        1.03       -5.66     13.47 o 
  -3   3   8      690.57      655.14     27.21 o 
  -2   3   8      243.31      218.75     18.22 o 
  -1   3   8      158.44      161.61     12.63 o 
   0   3   8      186.13      159.71     16.62 o 
   1   3   8      123.88      117.59     19.46 o 
   2   3   8      502.88      447.28     45.92 o 
   3   3   8      123.86      123.00     31.57 o 
   4   3   8      154.00      172.45     35.14 o 
   5   3   8       64.01       48.54     28.59 o 
   6   3   8        6.32       33.35     30.67 o 
   7   3   8       10.71       66.10     31.26 o 
  -5   4   8       55.12       67.29     26.80 o 
  -4   4   8       73.78       57.79     16.44 o 
  -3   4   8      913.88      909.62     31.63 o 
  -2   4   8      136.44      150.39     16.54 o 
  -1   4   8      134.72      116.58     13.77 o 
   0   4   8      107.78      106.86     14.14 o 
   1   4   8       90.48       67.90     17.77 o 
   2   4   8      380.33      382.71     43.82 o 
   3   4   8       10.34       22.63     24.71 o 
   4   4   8      161.38      147.73     34.85 o 
   5   4   8       47.28       16.67     27.10 o 
  -4   5   8       77.68       84.12     20.55 o 
  -3   5   8      369.01      430.24     31.50 o 
  -2   5   8       31.20       37.75     13.22 o 
  -1   5   8      136.21      149.83     16.63 o 
   0   5   8       47.86       34.67     13.99 o 
   1   5   8       75.18       80.33     17.88 o 
   2   5   8      169.80      126.89     30.38 o 
   3   5   8        7.48       26.50     22.92 o 
   4   5   8       23.40       36.03     27.99 o 
   5   5   8       16.39       -2.08     24.12 o 
  -4   6   8      120.13      156.54     22.37 o 
  -3   6   8      221.43      232.99     54.66 o 
  -2   6   8      113.80      104.01     20.51 o 
  -1   6   8       67.98       55.18     20.99 o 
   0   6   8      170.39      190.06     36.09 o 
   1   6   8      234.86      262.48     36.94 o 
   2   6   8      121.09      128.36     30.68 o 
   3   6   8       50.03       79.50     27.69 o 
   4   6   8       79.13       52.41     28.88 o 
   5   6   8        6.42        8.04     25.90 o 
  -5   7   8       58.44       61.04     33.05 o 
  -4   7   8       31.31       48.79     37.52 o 
  -3   7   8       33.23       37.68     17.08 o 
  -2   7   8      289.57      313.64     33.22 o 
  -1   7   8       55.33       49.34     18.49 o 
   0   7   8      259.42      231.21     42.90 o 
   1   7   8      295.07      300.29     32.07 o 
   2   7   8      154.34      139.39     32.17 o 
   3   7   8       31.46       44.36     27.99 o 
   4   7   8       77.89      109.88     31.27 o 
   5   7   8        9.70       -5.66     24.71 o 
  -5   8   8      107.80       82.19     39.31 o 
  -4   8   8       16.77       26.33     16.90 o 
  -3   8   8       38.76       37.11     18.95 o 
  -2   8   8      317.63      366.12     52.00 o 
  -1   8   8      129.79      122.11     37.23 o 
   0   8   8      243.41      278.26     45.58 o 
   1   8   8       80.84       95.59     43.18 o 
   2   8   8      123.56      184.65     36.33 o 
   3   8   8       55.44       56.87     29.18 o 
   4   8   8       89.48       73.25     30.97 o 
   5   8   8       14.59       10.42     28.28 o 
  -5   9   8      101.42       39.60     39.60 o 
  -4   9   8       19.80       31.56     28.88 o 
  -3   9   8       30.65       39.60     29.77 o 
  -2   9   8      153.08      153.09     38.42 o 
  -1   9   8      114.78       80.41     35.44 o 
   0   9   8       34.40       33.25     18.28 o 
   1   9   8       35.19       31.64     30.37 o 
   2   9   8       48.68       71.62     36.33 o 
   3   9   8       19.52       12.50     27.09 o 
   4   9   8       60.15      113.45     36.33 o 
   5   9   8        0.34      -18.76     25.90 o 
  -5  10   8       46.47       40.20     38.11 o 
  -4  10   8       17.61      -17.86     28.28 o 
  -3  10   8        7.00        4.17     28.28 o 
  -2  10   8       49.37       25.90     32.16 o 
  -1  10   8       83.49       64.42     17.89 o 
   0  10   8        2.64       17.24     25.60 o 
   1  10   8       70.38       93.98     23.90 o 
   2  10   8       34.45        3.36     21.18 o 
   3  10   8        8.35       10.17     23.02 o 
  -5  11   8       18.28       -4.47     37.51 o 
  -4  11   8       25.16       76.52     37.22 o 
  -3  11   8       12.11       -6.85     28.88 o 
  -2  11   8        1.11        6.25     30.37 o 
  -1  11   8      149.19      186.36     25.39 o 
   0  11   8       51.12       48.32     24.71 o 
   1  11   8       16.65       27.76     20.94 o 
   2  11   8        2.74       -7.09     21.35 o 
   3  11   8       26.72       31.58     25.61 o 
   4  11   8        8.55       67.34     31.48 o 
  -4  12   8       27.13       15.78     35.43 o 
  -3  12   8        0.67      -23.82     30.07 o 
  -2  12   8        9.07      -26.50     29.77 o 
  -1  12   8       64.84       80.32     23.52 o 
   0  12   8       40.08       12.25     20.38 o 
   1  12   8        1.09      -20.82     20.82 o 
   2  12   8        2.72      -29.15     47.49 o 
   3  12   8       21.05        9.45     23.80 o 
  -3  13   8        0.31      -29.47     29.47 o 
  -2  13   8        5.86      -21.44     31.56 o 
  -1  13   8       64.71       44.96     40.20 o 
   0  13   8       99.92       83.48     25.67 o 
   1  13   8        0.56       -9.45     30.96 o 
   2  13   8        6.15        0.55     24.68 o 
   3  13   8       12.35       -7.74     36.32 o 
  -2  14   8        8.13      -29.77     29.77 o 
  -1  14   8        0.99      -31.26     31.26 o 
   0  14   8       53.04       37.23     25.90 o 
   1  14   8        7.60      -22.30     53.59 o 
   2  14   8       13.95      -18.50     24.39 o 
   3  14   8        3.69        2.98     37.22 o 
  -1  15   8       12.08      -35.13     35.13 o 
   0  15   8       10.07      -37.81     37.81 o 
   1  15   8        1.43       -4.47     31.86 o 
   2  15   8        1.78       50.61     39.60 o 
   1  16   8        1.58       14.59     34.24 o 
   2  16   8        0.05       -2.68     38.70 o 
   1  17   8       15.57       62.23     40.19 o 
  -1 -18   9        2.18       -8.34     32.45 o 
   0 -18   9        2.80        6.04     24.89 o 
   1 -18   9        4.65      -18.76     36.02 o 
  -2 -17   9        0.41      -22.03     34.24 o 
  -1 -17   9       53.90       59.11     25.08 o 
   0 -17   9       63.21       52.52     26.80 o 
   1 -17   9       21.78        9.83     40.19 o 
   2 -17   9        1.84        4.76     44.96 o 
  -3 -16   9        7.20       -9.53     40.49 o 
  -2 -16   9        9.04       15.48     37.22 o 
  -1 -16   9       54.61       42.23     22.26 o 
   0 -16   9       42.53       54.22     33.94 o 
   1 -16   9        9.32        6.79     24.12 o 
   2 -16   9        0.79      -26.50     43.76 o 
   3 -16   9        1.78        3.87     41.38 o 
  -3 -15   9       12.83       30.04     25.60 o 
  -2 -15   9        8.31        6.55     36.02 o 
  -1 -15   9       45.32       24.50     22.19 o 
   0 -15   9      135.94      166.00     28.96 o 
   1 -15   9        1.81      -14.83     19.65 o 
   2 -15   9       10.61       27.69     43.47 o 
   3 -15   9       12.49        5.95     39.60 o 
  -4 -14   9        7.17       21.77     25.24 o 
  -3 -14   9        4.06       32.51     23.59 o 
  -2 -14   9        2.40        1.96     29.62 o 
  -1 -14   9        4.63       39.01     22.63 o 
   0 -14   9        1.30       20.51     25.90 o 
   1 -14   9        3.49       35.20     22.41 o 
   2 -14   9        1.76      -27.09     30.37 o 
   3 -14   9       10.44      -33.05     33.05 o 
   4 -14   9        7.22      -28.58     37.22 o 
  -4 -13   9        0.59       12.45     22.65 o 
  -3 -13   9       21.33       18.81     22.30 o 
  -2 -13   9        7.33       22.24     16.50 o 
  -1 -13   9      112.54      120.72     29.48 o 
   0 -13   9      124.19      163.55     27.30 o 
   1 -13   9        6.07       29.36     23.37 o 
   2 -13   9        4.96      -10.25     19.00 o 
   3 -13   9       34.26       54.19     46.75 o 
   4 -13   9        2.99       16.09     26.75 o 
  -5 -12   9        1.03       14.69     24.29 o 
  -4 -12   9        5.58       11.79     21.36 o 
  -3 -12   9       17.56       22.75     21.13 o 
  -2 -12   9        0.60      -13.73     13.73 o 
  -1 -12   9      407.36      488.17     54.31 o 
   0 -12   9      151.52      141.03     57.48 o 
   1 -12   9       35.34       66.48     21.17 o 
   2 -12   9        0.20       14.80     18.02 o 
   3 -12   9       21.11       -6.70     25.46 o 
   4 -12   9       17.52       -1.91     25.01 o 
   5 -12   9        2.85       29.14     27.76 o 
  -5 -11   9        9.23       -1.16     23.18 o 
  -4 -11   9       20.83       -1.36     42.87 o 
  -3 -11   9       39.17       48.81     21.19 o 
  -2 -11   9        2.10       14.44     13.80 o 
  -1 -11   9      362.53      400.87     29.48 o 
   0 -11   9       67.35       66.19     22.30 o 
   1 -11   9      261.80      265.56     37.24 o 
   2 -11   9        8.85        3.22     14.61 o 
   3 -11   9       69.63       88.30     44.52 o 
   4 -11   9        8.12       -0.38     22.80 o 
   5 -11   9       10.31       24.64     29.47 o 
  -5 -10   9      162.40      145.78     29.94 o 
  -4 -10   9        1.46        9.33     20.27 o 
  -3 -10   9       14.66       26.78     20.22 o 
  -2 -10   9        0.97       12.42     13.19 o 
  -1 -10   9       70.68       76.03     16.65 o 
   0 -10   9       95.38       89.31     25.35 o 
   1 -10   9       50.27       50.31     19.26 o 
   2 -10   9        2.40       -8.55     13.48 o 
   3 -10   9       29.73       23.65     16.01 o 
   4 -10   9       38.21       46.09     25.68 o 
   5 -10   9       25.10        4.69     24.60 o 
  -6  -9   9       19.10       40.15     25.61 o 
  -5  -9   9       72.43       99.99     27.72 o 
  -4  -9   9       25.31       26.32     21.52 o 
  -3  -9   9        1.33       21.51     18.24 o 
  -2  -9   9      139.00      136.65     27.58 o 
  -1  -9   9       38.50       33.88     14.26 o 
   0  -9   9      175.84      193.88     18.63 o 
   1  -9   9       13.51       17.84     15.30 o 
   2  -9   9        9.62        7.39     14.07 o 
   3  -9   9       37.65       18.41     17.46 o 
   4  -9   9       43.48       36.16     23.67 o 
   5  -9   9        5.07       -6.92     23.06 o 
  -6  -8   9        6.61       -7.97     32.15 o 
  -5  -8   9       44.20       53.16     24.61 o 
  -4  -8   9        6.32        9.67     21.58 o 
  -3  -8   9        4.40        5.95     11.89 o 
  -2  -8   9      448.80      463.36     40.42 o 
  -1  -8   9       78.12       74.24     15.65 o 
   0  -8   9      114.62       92.09     17.47 o 
   1  -8   9      101.76      117.08     18.26 o 
   2  -8   9       47.75       29.96     16.24 o 
   3  -8   9       12.12      -12.82     12.82 o 
   4  -8   9       35.41       16.55     31.26 o 
   5  -8   9        1.58        5.11     51.06 o 
   6  -8   9       16.10        1.36     22.61 o 
  -6  -7   9       11.72       -1.28     27.39 o 
  -5  -7   9        9.60       -0.30     20.60 o 
  -4  -7   9       46.26       57.21     20.64 o 
  -3  -7   9       48.73       56.50     14.55 o 
  -2  -7   9      543.72      522.40     29.43 o 
  -1  -7   9       17.98        6.78     11.39 o 
   0  -7   9       40.40       33.35     12.29 o 
   1  -7   9       63.31       47.64     14.93 o 
   2  -7   9      148.26      132.49     18.87 o 
   3  -7   9       40.54       35.72     13.87 o 
   4  -7   9       25.65       31.64     15.98 o 
   5  -7   9       22.13       20.16     22.42 o 
   6  -7   9        1.34        7.26     22.23 o 
  -6  -6   9       40.11       53.21     23.24 o 
  -5  -6   9       31.11       16.59     21.65 o 
  -4  -6   9      353.94      369.85     43.80 o 
  -3  -6   9       66.35       55.69     14.76 o 
  -2  -6   9      204.82      232.63     21.10 o 
  -1  -6   9      137.93      126.27     14.13 o 
   0  -6   9       30.29       20.83     10.76 o 
   1  -6   9       27.27       41.30     13.96 o 
   2  -6   9      330.18      374.64     46.37 o 
   3  -6   9       82.57       78.94     17.07 o 
   4  -6   9      243.91      237.95     23.56 o 
   5  -6   9       26.62      -10.47     20.22 o 
   6  -6   9       15.93        8.80     22.52 o 
  -6  -5   9       49.65       50.65     23.46 o 
  -5  -5   9       71.32       75.20     23.03 o 
  -4  -5   9      657.28      757.97     44.84 o 
  -3  -5   9       45.19       44.92     13.38 o 
  -2  -5   9      287.04      296.46     22.67 o 
  -1  -5   9      331.52      347.46     21.72 o 
   0  -5   9      214.89      187.53     16.42 o 
   1  -5   9      590.13      608.47     29.78 o 
   2  -5   9       41.82       41.57     14.22 o 
   3  -5   9       82.97       93.39     16.46 o 
   4  -5   9       75.41       75.17     17.13 o 
   5  -5   9        8.84      -17.49     17.49 o 
   6  -5   9        9.70        6.93     21.45 o 
  -6  -4   9       38.31       35.42     21.17 o 
  -5  -4   9       18.26        4.89     17.80 o 
  -4  -4   9      374.55      417.78     34.43 o 
  -3  -4   9      116.55      106.43     15.78 o 
  -2  -4   9      570.28      519.31     47.12 o 
  -1  -4   9       78.96       78.97     11.64 o 
   0  -4   9      164.20      157.85     15.29 o 
   1  -4   9      580.49      568.18     30.09 o 
   2  -4   9       36.29       38.43     13.21 o 
   3  -4   9       62.09       65.79     15.83 o 
   4  -4   9       29.71       38.85     21.74 o 
   5  -4   9        0.75       37.77     20.02 o 
   6  -4   9       26.36       41.63     22.50 o 
  -6  -3   9       25.81       19.29     25.90 o 
  -5  -3   9       23.16       21.22     18.02 o 
  -4  -3   9       80.01       78.57     20.41 o 
  -3  -3   9      182.42      146.08     20.92 o 
  -2  -3   9      430.38      400.83     37.41 o 
  -1  -3   9       75.99       82.30     12.01 o 
   0  -3   9      374.74      340.10     20.30 o 
   1  -3   9      911.55      879.84     31.99 o 
   2  -3   9      409.08      385.04     25.56 o 
   3  -3   9       22.44       -7.07     11.91 o 
   4  -3   9       18.59        1.10     20.39 o 
   5  -3   9       10.44       12.98     17.97 o 
   6  -3   9        5.62      -11.53     19.49 o 
  -6  -2   9       11.47        8.04     29.18 o 
  -5  -2   9       29.29       47.94     32.45 o 
  -4  -2   9       14.93        1.19     22.03 o 
  -3  -2   9      649.71      657.19     35.09 o 
  -2  -2   9       84.17       84.90      9.78 o 
  -1  -2   9      132.95       95.01     12.27 o 
   0  -2   9       18.78       12.68      9.74 o 
   1  -2   9      246.02      222.15     20.00 o 
   2  -2   9      183.11      193.36     19.98 o 
   3  -2   9      395.80      370.66     25.82 o 
   4  -2   9       24.72       -2.70     15.56 o 
   5  -2   9       12.13       18.15     17.81 o 
   6  -2   9       26.58       48.76     21.70 o 
  -6  -1   9       21.80       45.85     31.56 o 
  -5  -1   9      150.40      243.61     42.89 o 
  -4  -1   9       88.05       70.57     29.78 o 
  -3  -1   9     2062.95     1985.73     58.25 o 
  -2  -1   9       42.50       33.73     11.29 o 
  -1  -1   9      844.43      784.40     29.16 o 
   0  -1   9        0.34       -0.46     10.54 o 
   1  -1   9     1188.89     1113.31     34.85 o 
   2  -1   9      297.67      297.82     30.80 o 
   3  -1   9      285.87      320.93     24.15 o 
   4  -1   9       36.95       63.89     19.52 o 
   5  -1   9       57.06       35.89     19.68 o 
   6  -1   9        6.49       -3.60     18.28 o 
  -6   0   9       32.32       63.72     32.16 o 
  -5   0   9      152.02      169.76     38.12 o 
  -4   0   9       29.46       43.47     24.71 o 
  -3   0   9     1470.24     1393.04     75.17 o 
  -2   0   9       24.24       55.70     15.99 o 
  -1   0   9      521.07      505.95     22.88 o 
   0   0   9       12.07       21.96     11.35 o 
   1   0   9      331.52      293.95     22.29 o 
   2   0   9     1650.67     1594.61     43.81 o 
   3   0   9       58.79       84.36     15.69 o 
   4   0   9       41.60       43.66     17.53 o 
   5   0   9        5.53        4.00     24.12 o 
   6   0   9       39.89       52.94     35.13 o 
  -5   1   9      150.40      232.89     39.31 o 
  -4   1   9       87.74       67.60     27.10 o 
  -3   1   9     2062.31     1941.39    111.21 o 
  -2   1   9       42.40       32.21     12.25 o 
  -1   1   9      844.15      857.68     28.20 o 
   0   1   9        0.34       14.51     19.60 o 
   1   1   9     1189.02     1145.98     36.13 o 
   2   1   9      297.62      288.14     23.12 o 
   3   1   9      286.45      286.04     28.96 o 
   4   1   9       37.04       47.44     18.43 o 
   5   1   9       57.07       93.95     22.21 o 
   6   1   9        6.48      -11.98     18.27 o 
  -5   2   9       29.29       40.79     27.09 o 
  -4   2   9       15.04       47.93     26.50 o 
  -3   2   9      650.96      707.12     54.73 o 
  -2   2   9       84.12       62.05     15.75 o 
  -1   2   9      133.47      135.85     14.47 o 
   0   2   9       18.85       31.00     11.90 o 
   1   2   9      246.19      224.04     24.72 o 
   2   2   9      183.50      190.25     19.65 o 
   3   2   9      395.39      387.11     32.42 o 
   4   2   9       24.48       29.13     16.44 o 
   5   2   9       12.10        2.13     17.60 o 
   6   2   9       26.65       17.89     20.13 o 
  -5   3   9       23.22       28.88     26.50 o 
  -4   3   9       80.24       65.81     25.31 o 
  -3   3   9      181.55      214.70     25.17 o 
  -2   3   9      430.75      393.87     29.99 o 
  -1   3   9       75.64       79.82     12.94 o 
   0   3   9      374.62      421.27     32.27 o 
   1   3   9      910.95      906.93     35.10 o 
   2   3   9      408.75      410.16     26.89 o 
   3   3   9       22.66      -16.38     23.22 o 
   4   3   9       18.63       57.16     31.56 o 
   5   3   9       10.43       21.69     18.65 o 
   6   3   9        5.61       10.78     18.23 o 
  -5   4   9       18.26       50.91     25.31 o 
  -4   4   9      374.12      374.00     41.12 o 
  -3   4   9      116.99      119.26     20.52 o 
  -2   4   9      569.76      550.69     35.82 o 
  -1   4   9       78.96      111.87     14.31 o 
   0   4   9      164.37      168.72     16.78 o 
   1   4   9      581.21      560.46     40.71 o 
   2   4   9       36.53       61.04     28.88 o 
   3   4   9       62.25       43.77     28.59 o 
   4   4   9       29.71       41.98     28.88 o 
   5   4   9        0.74       -6.25     29.77 o 
   6   4   9       26.40       70.27     39.00 o 
  -4   5   9      657.89      694.21     52.03 o 
  -3   5   9       44.86       71.96     19.22 o 
  -2   5   9      287.30      289.77     28.64 o 
  -1   5   9      331.82      320.39     20.75 o 
   0   5   9      214.84      230.72     18.47 o 
   1   5   9      589.70      582.00     39.43 o 
   2   5   9       41.83       16.38     23.22 o 
   3   5   9       82.58       64.62     30.08 o 
   4   5   9       75.37       48.54     32.16 o 
   5   5   9        8.86       22.33     29.47 o 
  -4   6   9      353.87      383.46     35.61 o 
  -3   6   9       66.49       52.51     17.96 o 
  -2   6   9      205.06      207.30     40.36 o 
  -1   6   9      137.68      143.56     54.95 o 
   0   6   9       30.35       11.07     14.06 o 
   1   6   9       27.17       44.36     23.82 o 
   2   6   9      330.03      283.98     43.21 o 
   3   6   9       82.73      118.81     33.05 o 
   4   6   9      244.11      290.44     44.98 o 
   5   6   9       26.57       40.19     33.05 o 
  -4   7   9       46.33       61.47     20.72 o 
  -3   7   9       48.58       22.69     17.08 o 
  -2   7   9      543.27      584.93     39.62 o 
  -1   7   9       17.75       43.92     20.45 o 
   0   7   9       40.30        9.53     33.35 o 
   1   7   9       63.22       31.27     21.82 o 
   2   7   9      148.44      165.30     36.04 o 
   3   7   9       40.43       75.33     31.56 o 
   4   7   9       25.66       35.13     28.58 o 
   5   7   9       22.19       56.57     30.67 o 
  -4   8   9        6.31        4.48     17.34 o 
  -3   8   9        4.46       -1.69     22.18 o 
  -2   8   9      449.13      466.18     37.16 o 
  -1   8   9       78.16       68.56     21.83 o 
   0   8   9      114.75       62.24     37.82 o 
   1   8   9      101.56       93.82     26.70 o 
   2   8   9       47.64       46.15     27.99 o 
   3   8   9       12.10       -6.55     24.71 o 
   4   8   9       35.34       28.88     27.99 o 
   5   8   9        1.56      -11.02     27.09 o 
  -4   9   9       25.24       18.16     31.86 o 
  -3   9   9        1.32      -12.12     16.50 o 
  -2   9   9      138.82      167.38     40.80 o 
  -1   9   9       38.24       12.51     30.07 o 
   0   9   9      175.84      148.93     41.70 o 
   1   9   9       13.38       37.51     33.35 o 
   2   9   9        9.58        1.32     20.60 o 
   3   9   9       37.65       -4.17     26.50 o 
   4   9   9       43.52       55.98     35.13 o 
   5   9   9        5.05       -2.98     32.45 o 
  -4  10   9        1.45      -10.72     29.77 o 
  -3  10   9       14.64      -26.50     26.50 o 
  -2  10   9        0.98      -27.09     27.09 o 
  -1  10   9       70.59       19.95     32.16 o 
   0  10   9       95.36       78.02     36.93 o 
   1  10   9       50.36       -2.68     34.24 o 
   2  10   9        2.41      -20.25     38.70 o 
   3  10   9       29.72      -12.21     36.32 o 
  -4  11   9       20.79        0.89     32.45 o 
  -3  11   9       39.17      -27.39     27.39 o 
  -2  11   9        2.08       -6.25     33.05 o 
  -1  11   9      362.84      359.95     55.42 o 
   0  11   9       67.35       74.26     24.15 o 
   1  11   9      261.84      208.85     59.28 o 
   2  11   9        8.82       -1.86     22.18 o 
   3  11   9       69.66       85.76     48.24 o 
  -4  12   9        5.60      -21.44     34.54 o 
  -3  12   9       17.56      -22.93     28.58 o 
  -2  12   9        0.60      -29.77     29.77 o 
  -1  12   9      407.20      380.84     57.81 o 
   0  12   9      151.41      206.48     63.44 o 
   1  12   9       35.40       42.14     25.31 o 
   2  12   9        0.20      -10.44     23.75 o 
   3  12   9       21.08       20.25     36.92 o 
  -3  13   9       21.34      -29.77     33.64 o 
  -2  13   9        7.31      -29.77     29.77 o 
  -1  13   9      112.71      131.62     47.94 o 
   0  13   9      124.13       85.29     35.14 o 
   1  13   9        6.05      -14.92     22.33 o 
   2  13   9        4.94       -7.42     24.36 o 
   3  13   9       34.29       39.30     40.79 o 
  -1  14   9        4.62      -38.11     38.11 o 
   0  14   9        1.29      -33.64     33.64 o 
   1  14   9        3.51        0.00     33.94 o 
   2  14   9        1.77       12.80     32.75 o 
   1  15   9        1.81        6.85     36.02 o 
   2  15   9       10.60       66.39     41.09 o 
  -1 -17  10       23.11        7.74     33.05 o 
   0 -17  10       44.36       57.84     26.95 o 
   1 -17  10       11.16       16.08     40.19 o 
  -2 -16  10        0.46      -10.12     38.70 o 
  -1 -16  10       17.90        5.05     22.42 o 
   0 -16  10        7.53       29.93     22.93 o 
   1 -16  10       20.95       28.17     38.71 o 
   2 -16  10        0.35      -40.19     40.19 o 
  -3 -15  10        0.64       -8.34     39.60 o 
  -2 -15  10        1.54      -32.15     32.15 o 
  -1 -15  10        6.08       37.20     22.99 o 
   0 -15  10       81.95       76.23     25.90 o 
   1 -15  10        2.60       33.05     21.09 o 
   2 -15  10        2.61      -19.95     42.87 o 
   3 -15  10        1.23       19.95     42.87 o 
  -3 -14  10        2.19        7.75     23.69 o 
  -2 -14  10        1.10       10.42     35.13 o 
  -1 -14  10        4.84      -10.34     21.09 o 
   0 -14  10       25.02       40.10     22.38 o 
   1 -14  10        3.61       -0.95     21.14 o 
   2 -14  10        2.35       -6.55     36.32 o 
   3 -14  10        0.02      -10.72     37.21 o 
  -4 -13  10        6.05       30.29     25.60 o 
  -3 -13  10        5.80       14.24     24.14 o 
  -2 -13  10        7.10       38.53     31.56 o 
  -1 -13  10        1.77       34.83     22.53 o 
   0 -13  10      229.95      333.48     37.22 o 
   1 -13  10        0.98       20.01     21.44 o 
   2 -13  10        6.12       15.25     19.04 o 
   3 -13  10        2.40       30.07     44.36 o 
   4 -13  10        4.12       -8.93     38.70 o 
  -4 -12  10       26.07        8.78     23.02 o 
  -3 -12  10       11.96       12.95     21.52 o 
  -2 -12  10        2.22        5.33     15.09 o 
  -1 -12  10       33.09       41.56     25.31 o 
   0 -12  10       42.53       60.43     23.97 o 
   1 -12  10       86.33      101.95     25.56 o 
   2 -12  10        0.53       11.53     19.50 o 
   3 -12  10        0.93       95.87     49.72 o 
   4 -12  10        0.74       16.59     27.45 o 
  -5 -11  10       18.35       38.30     25.61 o 
  -4 -11  10        8.08        4.53     21.47 o 
  -3 -11  10        6.84        3.38     21.10 o 
  -2 -11  10        7.01        0.42     15.04 o 
  -1 -11  10       53.96       68.00     17.38 o 
   0 -11  10      464.16      487.38     41.02 o 
   1 -11  10        9.80        8.47     19.53 o 
   2 -11  10       19.88       11.50     24.27 o 
   3 -11  10       26.27      -16.01     22.78 o 
   4 -11  10       57.02       29.40     26.88 o 
   5 -11  10       17.27       50.72     39.60 o 
  -5 -10  10       18.84       26.04     25.89 o 
  -4 -10  10      119.96      102.43     28.25 o 
  -3 -10  10        0.37       17.96     22.92 o 
  -2 -10  10       52.56       81.62     18.23 o 
  -1 -10  10        2.30        3.03     13.88 o 
   0 -10  10       29.30       28.25     19.31 o 
   1 -10  10       14.16       11.41     17.86 o 
   2 -10  10        0.33      -16.48     16.48 o 
   3 -10  10       13.27       14.07     15.12 o 
   4 -10  10       11.95       -3.81     22.97 o 
   5 -10  10       14.27        9.22     26.01 o 
  -5  -9  10        4.68       42.50     24.60 o 
  -4  -9  10       33.22       53.67     24.04 o 
  -3  -9  10       30.94       51.20     20.62 o 
  -2  -9  10       13.86       10.62     13.26 o 
  -1  -9  10      200.26      222.55     27.16 o 
   0  -9  10       24.84       37.34     19.37 o 
   1  -9  10      377.87      370.11     36.36 o 
   2  -9  10       26.80       -5.97     14.34 o 
   3  -9  10       96.08      159.05     31.37 o 
   4  -9  10      116.48      121.36     29.97 o 
   5  -9  10       52.31       50.98     26.23 o 
  -5  -8  10        9.61        2.17     20.59 o 
  -4  -8  10      145.93      141.91     27.69 o 
  -3  -8  10       26.83       24.25     20.67 o 
  -2  -8  10       65.64       91.73     17.06 o 
  -1  -8  10      405.58      470.33     30.65 o 
   0  -8  10      155.92      184.99     34.55 o 
   1  -8  10      260.06      268.97     25.27 o 
   2  -8  10       99.56       71.64     17.43 o 
   3  -8  10       18.50       38.88     16.65 o 
   4  -8  10        5.61       12.81     30.81 o 
   5  -8  10        4.29       17.37     21.65 o 
  -6  -7  10       14.35       11.89     22.67 o 
  -5  -7  10       21.49        1.68     20.81 o 
  -4  -7  10       26.93        8.63     19.74 o 
  -3  -7  10       77.21       55.94     16.64 o 
  -2  -7  10       23.57       18.44     13.19 o 
  -1  -7  10     1066.82     1120.51     56.12 o 
   0  -7  10       20.83       23.62     14.92 o 
   1  -7  10     1092.39     1153.96     51.03 o 
   2  -7  10        8.61       -1.07     13.25 o 
   3  -7  10      211.43      244.82     24.75 o 
   4  -7  10        7.10      -11.24     18.86 o 
   5  -7  10       38.52        9.81     23.80 o 
   6  -7  10        0.72      -23.06     23.06 o 
  -6  -6  10       33.09       49.68     23.88 o 
  -5  -6  10       29.15       25.40     26.95 o 
  -4  -6  10       17.25       20.94     17.74 o 
  -3  -6  10       44.62       35.54     14.32 o 
  -2  -6  10        7.12       20.10     13.36 o 
  -1  -6  10      226.07      265.83     29.43 o 
   0  -6  10       51.24       56.78     15.40 o 
   1  -6  10       42.23       53.16     15.15 o 
   2  -6  10       96.06       97.38     17.76 o 
   3  -6  10       97.63      120.87     32.49 o 
   4  -6  10       71.31       92.65     19.72 o 
   5  -6  10       62.57       22.65     39.90 o 
   6  -6  10        6.31        9.03     37.51 o 
  -6  -5  10        7.44      -11.90     21.17 o 
  -5  -5  10        0.22       15.95     20.21 o 
  -4  -5  10      118.31       77.79     22.89 o 
  -3  -5  10       68.39       61.81     15.32 o 
  -2  -5  10       93.76       76.32     20.01 o 
  -1  -5  10      159.60      166.13     18.20 o 
   0  -5  10        4.91       -2.70     10.76 o 
   1  -5  10      263.45      251.14     22.94 o 
   2  -5  10      347.15      366.45     26.68 o 
   3  -5  10      412.96      453.22     30.33 o 
   4  -5  10       44.97       64.83     17.42 o 
   5  -5  10       62.91       85.87     26.20 o 
   6  -5  10        4.29        4.95     23.02 o 
  -6  -4  10       49.66       86.35     38.71 o 
  -5  -4  10       18.90       42.36     20.59 o 
  -4  -4  10       85.45       89.15     21.75 o 
  -3  -4  10       88.55       72.17     18.07 o 
  -2  -4  10     1142.20     1147.52     46.43 o 
  -1  -4  10       26.85       24.81     12.21 o 
   0  -4  10       42.39       49.78     14.48 o 
   1  -4  10        1.56        9.67     13.17 o 
   2  -4  10       94.82       76.83     16.75 o 
   3  -4  10       34.19       57.39     27.63 o 
   4  -4  10       27.47       27.27     19.82 o 
   5  -4  10       13.48      -10.94     23.07 o 
   6  -4  10       13.65       24.53     35.73 o 
  -6  -3  10       22.29       19.65     33.35 o 
  -5  -3  10        8.34       -4.47     30.07 o 
  -4  -3  10       67.17       67.00     31.27 o 
  -3  -3  10       10.88        3.73     14.44 o 
  -2  -3  10      944.27      829.23     40.07 o 
  -1  -3  10       11.38       -0.41     11.08 o 
   0  -3  10      184.47      154.80     16.24 o 
   1  -3  10       30.84       20.09     13.14 o 
   2  -3  10      832.11      827.86     34.98 o 
   3  -3  10      244.60      237.28     23.07 o 
   4  -3  10        1.31        9.85     17.58 o 
   5  -3  10       77.47       66.09     35.58 o 
   6  -3  10        6.61       -4.71     22.17 o 
  -6  -2  10       97.79       72.06     37.22 o 
  -5  -2  10       12.89       18.46     27.39 o 
  -4  -2  10      269.29      244.88     45.28 o 
  -3  -2  10      649.89      580.78     38.33 o 
  -2  -2  10     1060.49      991.46     33.90 o 
  -1  -2  10       81.32       83.54     14.89 o 
   0  -2  10      143.03      168.28     16.67 o 
   1  -2  10       33.06       45.06     13.88 o 
   2  -2  10       23.40       15.77     13.13 o 
   3  -2  10      137.83      135.16     18.98 o 
   4  -2  10       10.02       18.48     19.17 o 
   5  -2  10        3.82       -4.59     22.18 o 
   6  -2  10       36.62       60.72     23.65 o 
  -6  -1  10       19.69       80.69     35.13 o 
  -5  -1  10        7.12      -16.67     23.82 o 
  -4  -1  10       35.80       41.68     28.29 o 
  -3  -1  10      326.63      323.29     44.25 o 
  -2  -1  10      179.40      155.58     25.18 o 
  -1  -1  10      104.88      100.93     20.41 o 
   0  -1  10       57.97      101.81     17.33 o 
   1  -1  10        3.71       14.20     14.97 o 
   2  -1  10      105.70      103.76     17.34 o 
   3  -1  10       95.40       74.19     15.79 o 
   4  -1  10       18.33      -14.81     14.81 o 
   5  -1  10       63.05       58.75     22.02 o 
   6  -1  10        4.12       11.83     21.30 o 
  -5   0  10        0.14       29.47     25.31 o 
  -4   0  10        0.05      -11.02     22.33 o 
  -3   0  10       11.07      -13.10     20.84 o 
  -2   0  10        0.15        0.13     11.55 o 
  -1   0  10       12.90       14.21     12.39 o 
   0   0  10       59.94       78.36     15.34 o 
   1   0  10        1.31        5.86     11.99 o 
   2   0  10      376.14      380.40     28.77 o 
   3   0  10       30.79       25.08     13.71 o 
   4   0  10        1.08      -12.17     16.65 o 
   5   0  10        0.44       -6.17     16.67 o 
   6   0  10       36.54       26.14     22.27 o 
  -5   1  10        7.09       53.59     27.99 o 
  -4   1  10       35.98       51.21     26.20 o 
  -3   1  10      326.80      334.23     26.84 o 
  -2   1  10      179.05      181.35     22.55 o 
  -1   1  10      105.06      110.56     24.73 o 
   0   1  10       57.86       32.44     12.73 o 
   1   1  10        3.61       13.56     12.53 o 
   2   1  10      105.65       97.63     26.45 o 
   3   1  10       95.14       75.92     28.29 o 
   4   1  10       18.33        9.26     17.11 o 
   5   1  10       63.05       62.27     21.44 o 
   6   1  10        4.12        6.06     19.58 o 
  -5   2  10       12.91       25.31     26.80 o 
  -4   2  10      269.19      337.23     47.07 o 
  -3   2  10      649.73      606.96     53.83 o 
  -2   2  10     1061.14     1026.06     35.30 o 
  -1   2  10       81.21       77.27     15.92 o 
   0   2  10      143.25      161.46     18.99 o 
   1   2  10       33.11       32.35     13.77 o 
   2   2  10       23.53       35.00     13.44 o 
   3   2  10      137.85      148.18     23.90 o 
   4   2  10       10.03       -8.88     16.94 o 
   5   2  10        3.81       16.40     27.69 o 
   6   2  10       36.61       29.79     23.82 o 
  -5   3  10        8.33       -6.25     27.69 o 
  -4   3  10       67.24      121.79     33.05 o 
  -3   3  10       10.93       -1.79     44.51 o 
  -2   3  10      943.60      937.23     35.14 o 
  -1   3  10       11.35      -11.93     11.93 o 
   0   3  10      184.29      224.69     21.30 o 
   1   3  10       30.76       48.44     14.38 o 
   2   3  10      832.01      779.83     34.84 o 
   3   3  10      244.53      254.47     29.35 o 
   4   3  10        1.31        3.73     17.60 o 
   5   3  10       77.48       47.40     21.46 o 
   6   3  10        6.60       20.72     30.52 o 
  -5   4  10       18.89      -14.59     22.03 o 
  -4   4  10       85.38       76.83     30.37 o 
  -3   4  10       88.61       62.75     18.74 o 
  -2   4  10     1142.72     1154.09     47.82 o 
  -1   4  10       26.92        2.77     14.07 o 
   0   4  10       42.42       41.17     13.14 o 
   1   4  10        1.58       13.31     12.75 o 
   2   4  10       94.92      105.67     21.89 o 
   3   4  10       34.17        9.23     27.09 o 
   4   4  10       27.46       23.52     29.18 o 
   5   4  10       13.47       19.66     20.13 o 
   6   4  10       13.64       43.71     22.74 o 
  -4   5  10      118.07       68.49     30.38 o 
  -3   5  10       68.27       57.25     39.16 o 
  -2   5  10       93.58       59.82     19.84 o 
  -1   5  10      159.48      143.89     19.69 o 
   0   5  10        4.92      -10.10     10.41 o 
   1   5  10      263.38      272.69     30.35 o 
   2   5  10      347.06      266.70     45.29 o 
   3   5  10      413.22      348.97     49.17 o 
   4   5  10       44.93      115.23     33.94 o 
   5   5  10       62.87      147.09     40.20 o 
   6   5  10        4.28       -5.66     24.41 o 
  -4   6  10       17.27       12.21     23.52 o 
  -3   6  10       44.66       53.79     34.09 o 
  -2   6  10        7.00       16.76     17.60 o 
  -1   6  10      226.06      200.12     40.96 o 
   0   6  10       51.20       60.42     14.46 o 
   1   6  10       42.30       55.68     28.29 o 
   2   6  10       96.13       74.75     31.57 o 
   3   6  10       97.60       99.16     33.65 o 
   4   6  10       71.28       64.32     34.24 o 
   5   6  10       62.57       98.86     36.33 o 
  -4   7  10       26.86       49.13     28.28 o 
  -3   7  10       77.19       79.17     32.31 o 
  -2   7  10       23.64       23.43     19.39 o 
  -1   7  10     1067.10     1051.87     50.33 o 
   0   7  10       20.85       38.18     16.71 o 
   1   7  10     1092.44     1195.24     56.67 o 
   2   7  10        8.62       27.99     25.90 o 
   3   7  10      211.59      278.21     46.76 o 
   4   7  10        7.08       25.01     31.26 o 
   5   7  10       38.48       89.02     35.43 o 
  -4   8  10      145.93      150.10     40.80 o 
  -3   8  10       26.84        3.62     18.31 o 
  -2   8  10       65.53      101.07     28.44 o 
  -1   8  10      405.61      410.79     37.17 o 
   0   8  10      155.95      149.22     41.99 o 
   1   8  10      260.17      209.95     70.16 o 
   2   8  10       99.58       28.59     31.57 o 
   3   8  10       18.49       10.42     29.18 o 
   4   8  10        5.61      -13.70     28.58 o 
   5   8  10        4.29       -1.79     32.45 o 
  -4   9  10       33.30       26.20     32.45 o 
  -3   9  10       30.92       21.83     27.24 o 
  -2   9  10       13.83        5.82     19.31 o 
  -1   9  10      200.38      171.57     41.40 o 
   0   9  10       24.80       17.57     35.13 o 
   1   9  10      377.87      353.42     55.43 o 
   2   9  10       26.81        2.09     22.86 o 
   3   9  10       96.12      110.78     36.93 o 
   4   9  10      116.53      178.38     42.88 o 
   5   9  10       52.35       94.39     41.39 o 
  -4  10  10      119.94      133.41     44.97 o 
  -3  10  10        0.38      -12.80     32.15 o 
  -2  10  10       52.57       16.08     34.24 o 
  -1  10  10        2.28      -29.18     29.18 o 
   0  10  10       29.28      -16.38     34.54 o 
   1  10  10       14.18      -19.95     32.15 o 
   2  10  10        0.32       -9.23     37.81 o 
   3  10  10       13.26       38.41     44.06 o 
  -4  11  10        8.11      -23.82     36.62 o 
  -3  11  10        6.82      -31.56     31.56 o 
  -2  11  10        7.03      -28.88     28.88 o 
  -1  11  10       53.88       98.56     41.09 o 
   0  11  10      464.33      381.78     59.61 o 
   1  11  10        9.71       34.24     38.70 o 
   2  11  10       19.90        7.74     35.13 o 
  -3  12  10       11.97      -32.75     32.75 o 
  -2  12  10        2.20      -31.86     31.86 o 
  -1  12  10       33.02      -29.77     29.77 o 
   0  12  10       42.46        2.68     33.65 o 
   1  12  10       86.33       19.95     37.82 o 
  -2  13  10        7.11       20.54     38.41 o 
  -1  13  10        1.75      -33.64     33.64 o 
   0  13  10      230.05      169.19     50.93 o 
   2  14  10        2.34      -27.39     35.43 o 
   2  15  10        2.60       -9.82     41.38 o 
  -1 -16  11        0.73       -5.75     21.67 o 
   0 -16  11       12.84       20.49     25.56 o 
   1 -16  11       13.72       23.68     31.71 o 
  -2 -15  11        0.84       -7.44     37.21 o 
  -1 -15  11        4.72       12.40     40.64 o 
   0 -15  11       17.70       41.37     35.58 o 
   1 -15  11       20.45       62.61     27.39 o 
   2 -15  11        0.88       -5.95     44.06 o 
  -3 -14  11        0.59      -22.92     36.62 o 
  -2 -14  11        3.60       -5.36     37.51 o 
  -1 -14  11        3.60       -1.69     21.39 o 
   0 -14  11       23.27       -0.17     22.93 o 
   1 -14  11        0.85      -22.66     22.66 o 
   2 -14  11       15.52      -24.71     36.32 o 
   3 -14  11        0.16       11.31     43.47 o 
  -3 -13  11        0.97       39.55     25.64 o 
  -2 -13  11        0.93      -10.72     30.67 o 
  -1 -13  11        7.33      -19.49     19.49 o 
   0 -13  11       20.63       -7.35     22.48 o 
   1 -13  11       32.00       51.05     23.48 o 
   2 -13  11        1.93       53.90     22.85 o 
   3 -13  11        1.47       21.14     39.89 o 
  -4 -12  11        6.72       44.24     26.69 o 
  -3 -12  11        6.76       32.33     23.26 o 
  -2 -12  11        9.41       10.62     20.31 o 
  -1 -12  11        9.78        2.05     30.22 o 
   0 -12  11       48.40       66.61     23.01 o 
   1 -12  11       30.51       35.59     39.45 o 
   2 -12  11        0.06        0.58     21.25 o 
   3 -12  11        0.93       73.54     46.15 o 
   4 -12  11        8.16       35.73     42.28 o 
  -4 -11  11       20.15       14.16     24.17 o 
  -3 -11  11        5.05      -16.82     21.73 o 
  -2 -11  11        5.74       37.22     17.04 o 
  -1 -11  11        0.92      -13.86     19.07 o 
   0 -11  11       36.75       28.73     21.15 o 
   1 -11  11       17.32       68.79     24.51 o 
   2 -11  11        0.59        0.42     20.31 o 
   3 -11  11        0.25      -27.69     27.69 o 
   4 -11  11        1.88      -22.53     22.53 o 
  -4 -10  11        1.15       -0.81     22.21 o 
  -3 -10  11        0.38        2.92     20.39 o 
  -2 -10  11       37.61       29.66     16.60 o 
  -1 -10  11        2.68      -17.25     17.25 o 
   0 -10  11      126.22      171.44     27.89 o 
   1 -10  11       10.25       28.69     21.03 o 
   2 -10  11        1.91        5.56     18.86 o 
   3 -10  11        6.84        4.87     21.94 o 
   4 -10  11       19.41        9.56     25.11 o 
  -5  -9  11       36.35       74.99     27.54 o 
  -4  -9  11       16.77        7.83     20.53 o 
  -3  -9  11        0.85       28.94     42.87 o 
  -2  -9  11        4.18       -4.13     14.95 o 
  -1  -9  11       11.55       34.57     20.18 o 
   0  -9  11        2.91       31.60     21.66 o 
   1  -9  11        2.41        5.12     18.27 o 
   2  -9  11       18.82        6.52     18.95 o 
   3  -9  11        0.80        3.70     14.97 o 
   4  -9  11        0.34       -5.62     30.81 o 
   5  -9  11        1.64      -22.52     22.52 o 
  -5  -8  11       27.29       41.21     24.72 o 
  -4  -8  11       37.85       54.86     24.17 o 
  -3  -8  11       38.49       31.28     20.77 o 
  -2  -8  11       76.18      126.79     19.96 o 
  -1  -8  11        9.39        7.91     18.02 o 
   0  -8  11       68.44       58.65     23.23 o 
   1  -8  11      108.71       92.73     33.65 o 
   2  -8  11        3.24       -0.43     14.15 o 
   3  -8  11        6.53       23.56     16.27 o 
   4  -8  11       11.64       21.02     24.14 o 
   5  -8  11        4.17      -10.72     23.15 o 
  -5  -7  11       12.70        1.22     21.70 o 
  -4  -7  11        5.78       13.01     21.02 o 
  -3  -7  11       62.77       88.42     48.24 o 
  -2  -7  11       22.46       20.60     19.17 o 
  -1  -7  11       15.49       25.45     18.19 o 
   0  -7  11        3.36        3.78     17.74 o 
   1  -7  11        9.63       14.59     32.60 o 
   2  -7  11       22.86       29.72     15.61 o 
   3  -7  11        8.94        1.71     15.24 o 
   4  -7  11       43.37       37.87     23.80 o 
   5  -7  11        1.64       29.00     55.52 o 
  -5  -6  11        2.42       -0.13     20.19 o 
  -4  -6  11       85.05       71.99     24.20 o 
  -3  -6  11       88.39       72.05     19.98 o 
  -2  -6  11       80.23      105.96     33.20 o 
  -1  -6  11       53.70       57.03     18.86 o 
   0  -6  11        8.59       -4.02     16.63 o 
   1  -6  11       95.12      123.61     26.05 o 
   2  -6  11       18.43       19.85     15.07 o 
   3  -6  11       55.10       59.45     16.87 o 
   4  -6  11       23.71       19.34     16.99 o 
   5  -6  11        5.73        0.25     21.72 o 
  -5  -5  11       33.78       72.65     37.81 o 
  -4  -5  11       54.63       80.69     38.71 o 
  -3  -5  11       88.96       40.23     28.59 o 
  -2  -5  11       29.17       60.29     19.24 o 
  -1  -5  11        0.04       16.02     18.21 o 
   0  -5  11        4.01       15.83     16.71 o 
   1  -5  11        2.06      -13.28     13.28 o 
   2  -5  11       43.93       48.17     16.19 o 
   3  -5  11        9.66      -10.80     13.80 o 
   4  -5  11       94.91       88.41     19.87 o 
   5  -5  11       14.53       -4.32     20.65 o 
  -6  -4  11        2.64       51.80     40.79 o 
  -5  -4  11        0.46       17.27     32.45 o 
  -4  -4  11       41.73       63.42     34.54 o 
  -3  -4  11        7.14       -2.52     15.09 o 
  -2  -4  11      311.22      355.99     32.84 o 
  -1  -4  11        2.49        8.94     17.34 o 
   0  -4  11      260.44      334.01     26.58 o 
   1  -4  11        4.40       12.66     12.89 o 
   2  -4  11      481.60      488.09     32.37 o 
   3  -4  11       86.23       98.07     18.79 o 
   4  -4  11        0.53        3.98     14.30 o 
   5  -4  11        5.86       11.18     27.99 o 
   6  -4  11       13.09       17.17     24.01 o 
  -6  -3  11        1.32        3.27     33.64 o 
  -5  -3  11       43.03       52.11     32.75 o 
  -4  -3  11       57.22      101.24     37.52 o 
  -3  -3  11       46.94       41.14     16.95 o 
  -2  -3  11       51.14       55.43     19.47 o 
  -1  -3  11        7.79       -6.27     13.79 o 
   0  -3  11       78.61       70.00     16.69 o 
   1  -3  11       45.81       37.95     15.09 o 
   2  -3  11       99.60      133.96     22.73 o 
   3  -3  11       67.11      111.22     18.91 o 
   4  -3  11       38.24       60.27     23.38 o 
   5  -3  11       33.88       27.12     30.37 o 
   6  -3  11        3.30      -20.10     20.10 o 
  -6  -2  11       13.73       54.78     36.02 o 
  -5  -2  11        2.49       52.70     31.56 o 
  -4  -2  11       46.85       31.56     29.48 o 
  -3  -2  11       10.31       18.91     16.84 o 
  -2  -2  11      472.93      451.87     35.98 o 
  -1  -2  11      223.57      276.09     46.92 o 
   0  -2  11      297.00      349.46     32.65 o 
   1  -2  11       50.03       52.03     19.14 o 
   2  -2  11      824.03      810.96     36.50 o 
   3  -2  11      208.30      222.32     24.01 o 
   4  -2  11      110.26      117.39     25.69 o 
   5  -2  11       10.24       16.46     21.10 o 
   6  -2  11       27.26       44.69     24.66 o 
  -6  -1  11        0.53      -26.20     31.86 o 
  -5  -1  11      130.74      145.03     37.22 o 
  -4  -1  11        1.65        9.82     26.50 o 
  -3  -1  11      227.17      222.72     30.68 o 
  -2  -1  11       76.22       33.48     21.10 o 
  -1  -1  11        2.90       -3.26     15.93 o 
   0  -1  11       46.06       24.12     17.26 o 
   1  -1  11        8.36       -2.33     12.74 o 
   2  -1  11       27.56       32.84     14.76 o 
   3  -1  11      562.25      621.14     41.14 o 
   4  -1  11        8.17       19.30     18.40 o 
   5  -1  11       20.76       30.88     21.90 o 
   6  -1  11        2.67       27.60     23.51 o 
  -5   0  11        2.59       35.73     30.37 o 
  -4   0  11       86.56       50.03     28.29 o 
  -3   0  11       10.59      -13.61     14.09 o 
  -2   0  11      313.78      302.82     22.57 o 
  -1   0  11        1.54       -4.37     13.42 o 
   0   0  11       45.73       50.53     15.56 o 
   1   0  11        0.98      -11.60     11.60 o 
   2   0  11      521.42      571.41     33.90 o 
   3   0  11       11.82       45.62     22.79 o 
   4   0  11      132.85      101.26     24.85 o 
   5   0  11        3.57      -19.41     19.41 o 
   6   0  11       16.90        7.68     21.24 o 
  -5   1  11      130.72      158.73     41.69 o 
  -4   1  11        1.64        8.63     27.09 o 
  -3   1  11      227.11      327.97     49.15 o 
  -2   1  11       76.20       67.58     16.04 o 
  -1   1  11        2.90       -5.28     12.82 o 
   0   1  11       46.12       13.81     16.59 o 
   1   1  11        8.35        2.96     13.27 o 
   2   1  11       27.54       29.80     14.95 o 
   3   1  11      562.26      526.70     62.01 o 
   4   1  11        8.16        1.38     19.50 o 
   5   1  11       20.73       34.26     28.73 o 
   6   1  11        2.67      -21.58     22.31 o 
  -5   2  11        2.48      -26.50     26.50 o 
  -4   2  11       46.81       30.37     27.10 o 
  -3   2  11       10.29      -21.14     21.14 o 
  -2   2  11      472.91      505.32     29.72 o 
  -1   2  11      223.57      218.90     22.30 o 
   0   2  11      296.84      290.16     24.80 o 
   1   2  11       50.05       59.21     16.02 o 
   2   2  11      823.96      808.24     37.52 o 
   3   2  11      208.45      168.25     26.53 o 
   4   2  11      110.29      102.71     31.86 o 
   5   2  11       10.27       14.48     20.81 o 
   6   2  11       27.26       47.60     25.53 o 
  -5   3  11       43.10       53.00     33.05 o 
  -4   3  11       57.21       81.29     30.97 o 
  -3   3  11       47.00       70.57     27.99 o 
  -2   3  11       51.13       52.17     25.98 o 
  -1   3  11        7.81       -0.72     13.80 o 
   0   3  11       78.69       20.41     33.05 o 
   1   3  11       45.77       59.52     16.43 o 
   2   3  11       99.50       79.49     18.76 o 
   3   3  11       67.08       89.37     22.85 o 
   4   3  11       38.20       10.95     23.97 o 
   5   3  11       33.86       73.67     24.71 o 
   6   3  11        3.30        2.24     21.95 o 
  -4   4  11       41.80      106.59     34.24 o 
  -3   4  11        7.15      -16.83     17.71 o 
  -2   4  11      311.28      351.70     51.69 o 
  -1   4  11        2.50        5.71     13.87 o 
   0   4  11      260.44      272.42     38.52 o 
   1   4  11        4.40       -7.83     14.76 o 
   2   4  11      481.68      437.37     37.85 o 
   3   4  11       86.31       76.20     22.42 o 
   4   4  11        0.56       20.67     19.67 o 
   5   4  11        5.87       -7.06     19.76 o 
   6   4  11       13.08       56.73     27.26 o 
  -4   5  11       54.59       98.85     35.13 o 
  -3   5  11       89.04      103.66     32.61 o 
  -2   5  11       29.16       -1.09     36.18 o 
  -1   5  11        0.05        3.18     14.67 o 
   0   5  11        4.01        7.71     14.67 o 
   1   5  11        2.04      -12.80     12.80 o 
   2   5  11       43.88       17.46     17.50 o 
   3   5  11        9.58       -2.98     29.18 o 
   4   5  11       94.84      116.13     39.01 o 
   5   5  11       14.54       35.29     30.96 o 
  -4   6  11       85.10       83.08     33.65 o 
  -3   6  11       88.41       37.57     20.82 o 
  -2   6  11       80.26       89.55     69.38 o 
  -1   6  11       53.65       33.64     21.52 o 
   0   6  11        8.61      -10.61     14.64 o 
   1   6  11       95.15      101.86     20.30 o 
   2   6  11       18.40       28.88     26.80 o 
   3   6  11       55.13       59.85     31.86 o 
   4   6  11       23.69       18.46     32.45 o 
   5   6  11        5.75       31.86     34.54 o 
  -4   7  11        5.80       16.67     29.47 o 
  -3   7  11       62.79      103.63     24.72 o 
  -2   7  11       22.48      -10.17     32.16 o 
  -1   7  11       15.50       -7.75     19.07 o 
   0   7  11        3.35       -6.41     15.17 o 
   1   7  11        9.60       -7.67     20.74 o 
   2   7  11       22.90       42.87     30.67 o 
   3   7  11        8.88        0.30     27.99 o 
   4   7  11       43.35        3.57     34.54 o 
   5   7  11        1.64      -22.03     31.26 o 
  -3   8  11       38.51       23.17     28.73 o 
  -2   8  11       76.10       35.36     24.57 o 
  -1   8  11        9.33      -17.49     18.16 o 
   0   8  11       68.40       69.68     39.01 o 
   1   8  11      108.77       90.06     27.90 o 
   2   8  11        3.18      -16.10     57.16 o 
   3   8  11        6.54       26.50     35.13 o 
   4   8  11       11.66       18.76     30.07 o 
   5   8  11        4.16      -24.71     34.24 o 
  -3   9  11        0.84       22.79     33.64 o 
  -2   9  11        4.17      -19.70     19.70 o 
  -1   9  11       11.56      -28.28     28.28 o 
   0   9  11        2.92       14.29     35.73 o 
   1   9  11        2.40      -28.88     32.75 o 
   2   9  11       18.85       26.36     24.67 o 
   3   9  11        0.81       -9.82     29.18 o 
   4   9  11        0.34       22.92     36.32 o 
   5   9  11        1.63       -8.63     35.13 o 
  -3  10  11        0.38      -30.37     30.37 o 
  -2  10  11       37.63       27.99     34.84 o 
  -1  10  11        2.69      -28.88     28.88 o 
   0  10  11      126.24       58.67     41.39 o 
   1  10  11       10.23       71.16     43.17 o 
   2  10  11        1.90      -41.98     41.98 o 
  -3  11  11        5.03      -30.96     35.73 o 
  -2  11  11        5.72      -33.34     33.34 o 
  -1  11  11        0.91      -13.10     35.13 o 
   0  11  11       36.77        2.98     33.64 o 
   1  11  11       17.34       31.26     41.68 o 
  -3  12  11        6.74       31.86     40.19 o 
  -2  12  11        9.44       -7.74     35.73 o 
  -1  12  11        9.79      -32.15     32.15 o 
   0  12  11       48.43      -32.16     37.22 o 
  -1 -15  12        0.06       33.34     39.30 o 
   0 -15  12        0.19       -7.74     24.47 o 
   1 -15  12        0.59        8.50     27.31 o 
  -2 -14  12        5.36       -8.04     36.32 o 
  -1 -14  12        0.94      -15.56     23.47 o 
   0 -14  12        4.17       16.07     30.96 o 
   1 -14  12        1.68        4.76     31.11 o 
   2 -14  12       10.82        5.36     37.22 o 
  -3 -13  12        2.09      -12.80     44.06 o 
  -2 -13  12        3.19       13.40     36.32 o 
  -1 -13  12        1.15       12.52     23.89 o 
   0 -13  12        0.41       -0.29     20.60 o 
   1 -13  12        0.33      -20.10     20.10 o 
   2 -13  12        0.30       35.73     44.06 o 
   3 -13  12        2.39      -42.87     44.96 o 
  -3 -12  12       44.13       66.77     27.10 o 
  -2 -12  12        2.97       14.59     36.32 o 
  -1 -12  12        0.27       21.11     21.87 o 
   0 -12  12        2.95       12.39     21.75 o 
   1 -12  12        5.28       41.49     24.84 o 
   2 -12  12        4.28       -5.48     20.93 o 
   3 -12  12        1.02        7.44     44.06 o 
  -4 -11  12        0.97      -19.82     23.53 o 
  -3 -11  12       45.50       69.47     26.50 o 
  -2 -11  12       28.99       41.39     39.00 o 
  -1 -11  12        6.90       -7.47     21.14 o 
   0 -11  12       26.87       65.89     25.80 o 
   1 -11  12        4.70       -3.86     19.57 o 
   2 -11  12       11.02       14.85     23.96 o 
   3 -11  12       15.98       50.61     44.06 o 
   4 -11  12        5.24      -29.47     41.68 o 
  -4 -10  12        3.93       -5.45     22.17 o 
  -3 -10  12        7.79       14.08     21.99 o 
  -2 -10  12       10.99       39.19     21.87 o 
  -1 -10  12        2.49       18.47     19.95 o 
   0 -10  12       19.80       17.47     20.43 o 
   1 -10  12       64.45       89.03     24.97 o 
   2 -10  12       49.04       34.84     43.77 o 
   3 -10  12        8.75      -34.24     34.24 o 
   4 -10  12        9.35       42.28     41.38 o 
  -4  -9  12      103.32      134.60     30.55 o 
  -3  -9  12       35.40       20.46     22.45 o 
  -2  -9  12       24.76       21.80     20.20 o 
  -1  -9  12        7.19       13.99     40.04 o 
   0  -9  12       59.33       71.72     52.41 o 
   1  -9  12       14.70       17.71     19.97 o 
   2  -9  12        8.42        1.81     20.43 o 
   3  -9  12       24.11       13.82     24.56 o 
   4  -9  12       11.09       30.92     28.17 o 
  -4  -8  12       38.67       45.95     49.87 o 
  -3  -8  12        3.69      -11.31     29.77 o 
  -2  -8  12       73.62       51.72     32.75 o 
  -1  -8  12       19.51       11.64     19.44 o 
   0  -8  12        9.28       21.56     30.81 o 
   1  -8  12       52.96       58.35     22.93 o 
   2  -8  12        9.77       12.26     19.65 o 
   3  -8  12        2.27       19.26     24.56 o 
   4  -8  12       14.99        4.52     23.74 o 
  -5  -7  12       13.53       25.90     41.38 o 
  -4  -7  12       11.00        9.53     32.75 o 
  -3  -7  12       80.50       99.46     40.79 o 
  -2  -7  12       35.48       47.61     20.94 o 
  -1  -7  12      246.23      267.29     32.31 o 
   0  -7  12       54.13       34.38     20.25 o 
   1  -7  12      131.63      123.45     26.61 o 
   2  -7  12       68.72      113.57     25.96 o 
   3  -7  12        5.92       -5.62     15.93 o 
   4  -7  12        9.63       22.85     24.75 o 
   5  -7  12        4.95      -10.17     23.17 o 
  -5  -6  12       17.02      -10.72     31.86 o 
  -4  -6  12        0.85      -16.37     30.07 o 
  -3  -6  12       10.24       11.02     29.18 o 
  -2  -6  12       35.94       40.89     26.05 o 
  -1  -6  12       56.63       50.57     20.63 o 
   0  -6  12       42.55       46.07     20.59 o 
   1  -6  12       32.93       22.25     35.58 o 
   2  -6  12       42.03       31.35     24.86 o 
   3  -6  12        4.01       29.66     17.15 o 
   4  -6  12       82.97      157.45     24.11 o 
   5  -6  12        2.67       41.78     29.77 o 
  -5  -5  12      178.83      217.71     52.71 o 
  -4  -5  12        2.67      -27.99     27.99 o 
  -3  -5  12      256.20      267.05     30.56 o 
  -2  -5  12       24.94       16.14     17.55 o 
  -1  -5  12      281.78      258.09     31.95 o 
   0  -5  12      158.27      170.30     27.83 o 
   1  -5  12      208.65      202.40     28.83 o 
   2  -5  12       96.41      108.76     19.86 o 
   3  -5  12        3.63       -9.74     16.47 o 
   4  -5  12       17.85       41.73     19.12 o 
   5  -5  12       17.78       -1.61     23.72 o 
  -5  -4  12      101.56      104.52     42.88 o 
  -4  -4  12        2.52       15.78     30.07 o 
  -3  -4  12       17.23       38.36     18.99 o 
  -2  -4  12        2.12        8.21     16.73 o 
  -1  -4  12       18.75        7.78     18.56 o 
   0  -4  12      194.58      254.43     92.78 o 
   1  -4  12      115.24      100.50     24.03 o 
   2  -4  12      130.70      137.89     24.71 o 
   3  -4  12        1.75       16.41     15.08 o 
   4  -4  12       35.79       17.08     18.09 o 
   5  -4  12        4.74       45.54     25.39 o 
  -5  -3  12      112.24      110.78     42.58 o 
  -4  -3  12        0.06       -4.47     25.90 o 
  -3  -3  12       71.23       59.67     23.37 o 
  -2  -3  12        0.03       -0.60     14.95 o 
  -1  -3  12       31.67       38.49     19.05 o 
   0  -3  12       80.98       85.59     21.11 o 
   1  -3  12       37.56       34.20     18.83 o 
   2  -3  12       69.92       60.97     29.35 o 
   3  -3  12        0.28       13.03     15.73 o 
   4  -3  12       11.05       -0.08     25.31 o 
   5  -3  12        6.11        4.14     22.81 o 
  -5  -2  12        8.33       25.90     32.15 o 
  -4  -2  12        3.72      -10.72     28.88 o 
  -3  -2  12       12.47       10.95     17.16 o 
  -2  -2  12        3.17       15.32     17.07 o 
  -1  -2  12       38.62       19.35     17.69 o 
   0  -2  12      188.07      176.53     30.68 o 
   1  -2  12      193.06      175.47     28.00 o 
   2  -2  12      190.28      183.69     23.52 o 
   3  -2  12       19.88       -1.88     15.98 o 
   4  -2  12        1.75       23.35     22.93 o 
   5  -2  12        5.11       22.15     22.73 o 
  -5  -1  12       34.45       36.32     34.24 o 
  -4  -1  12        5.66      -16.97     25.60 o 
  -3  -1  12      123.65       88.62     59.11 o 
  -2  -1  12       51.78       62.70     20.82 o 
  -1  -1  12      423.64      429.15     35.34 o 
   0  -1  12      139.05       90.36     22.43 o 
   1  -1  12       34.45       27.93     15.95 o 
   2  -1  12       62.89       67.09     22.23 o 
   3  -1  12        8.13        8.49     15.11 o 
   4  -1  12       11.28        8.40     19.71 o 
   5  -1  12        4.61       28.61     22.25 o 
  -5   0  12        0.73       31.86     32.15 o 
  -4   0  12       23.82       21.73     30.96 o 
  -3   0  12        5.59      -15.56     15.56 o 
  -2   0  12        5.26       19.88     17.42 o 
  -1   0  12       67.38       69.51     24.67 o 
   0   0  12      108.02      133.16     25.23 o 
   1   0  12        4.80        1.00     24.25 o 
   2   0  12      236.16      283.86     40.80 o 
   3   0  12        5.89        6.03     14.60 o 
   4   0  12        7.69       13.36     20.49 o 
   5   0  12        5.28        4.18     21.07 o 
  -5   1  12       34.41       45.55     35.43 o 
  -4   1  12        5.67        8.04     27.99 o 
  -3   1  12      123.54      162.30     39.31 o 
  -2   1  12       51.72       35.54     19.76 o 
  -1   1  12      423.53      411.70     28.72 o 
   0   1  12      138.78      113.99     25.23 o 
   1   1  12       34.60       52.38     16.39 o 
   2   1  12       62.82       58.65     18.19 o 
   3   1  12        8.13       19.53     20.02 o 
   4   1  12       11.27       45.19     22.57 o 
   5   1  12        4.61      -17.52     20.81 o 
  -5   2  12        8.35       29.18     33.35 o 
  -4   2  12        3.72       34.83     30.96 o 
  -3   2  12       12.53       -3.28     26.50 o 
  -2   2  12        3.21      -11.65     18.18 o 
  -1   2  12       38.78       19.06     14.30 o 
   0   2  12      188.36      248.27     31.57 o 
   1   2  12      192.79      151.41     21.56 o 
   2   2  12      190.40      226.39     25.23 o 
   3   2  12       19.90       26.33     28.88 o 
   4   2  12        1.75      -14.18     18.65 o 
   5   2  12        5.10       37.88     28.43 o 
  -5   3  12      112.17      230.78     47.94 o 
  -4   3  12        0.06      -16.67     26.20 o 
  -3   3  12       71.06       60.74     33.05 o 
  -2   3  12        0.03      -15.24     22.05 o 
  -1   3  12       31.44       19.45     15.22 o 
   0   3  12       80.84       97.26     20.11 o 
   1   3  12       37.74       22.62     14.96 o 
   2   3  12       69.79       57.65     17.55 o 
   3   3  12        0.28       -4.00     18.60 o 
   4   3  12       11.01       12.89     21.44 o 
   5   3  12        6.10       29.57     29.33 o 
  -4   4  12        2.51       -0.30     27.09 o 
  -3   4  12       17.28       39.00     31.56 o 
  -2   4  12        2.09       -1.28     17.92 o 
  -1   4  12       18.85        0.45     18.84 o 
   0   4  12      194.60      229.36     25.95 o 
   1   4  12      115.11       92.03     25.37 o 
   2   4  12      130.84      162.48     28.23 o 
   3   4  12        1.76      -10.87     18.10 o 
   4   4  12       35.84       17.80     21.35 o 
   5   4  12        4.75       -9.81     29.03 o 
  -4   5  12        2.65       20.54     30.07 o 
  -3   5  12      256.14      277.03     49.45 o 
  -2   5  12       24.93       -9.07     29.18 o 
  -1   5  12      281.71      289.39     27.48 o 
   0   5  12      158.45      154.02     24.27 o 
   1   5  12      208.65      260.48     94.13 o 
   2   5  12       96.20       83.07     24.00 o 
   3   5  12        3.62       -1.64     19.74 o 
   4   5  12       17.84       26.83     25.16 o 
   5   5  12       17.76       18.20     22.88 o 
  -4   6  12        0.85       41.09     30.37 o 
  -3   6  12       10.23       65.20     32.75 o 
  -2   6  12       36.00       16.48     21.79 o 
  -1   6  12       56.67       26.47     29.03 o 
   0   6  12       42.50       50.31     25.76 o 
   1   6  12       32.96       51.51     24.01 o 
   2   6  12       42.20       39.29     21.03 o 
   3   6  12        4.03        9.43     20.17 o 
   4   6  12       83.02       75.72     25.45 o 
   5   6  12        2.68       24.66     32.90 o 
  -4   7  12       10.99       39.90     33.35 o 
  -3   7  12       80.52      138.17     40.79 o 
  -2   7  12       35.37      -35.81     40.34 o 
  -1   7  12      246.36      256.73     78.34 o 
   0   7  12       54.24       62.49     23.59 o 
   1   7  12      131.65      185.59     44.08 o 
   2   7  12       68.56       28.59     34.54 o 
   3   7  12        5.90       -1.79     30.37 o 
   4   7  12        9.68       35.13     33.94 o 
   5   7  12        4.94        5.36     35.43 o 
  -3   8  12        3.70       -1.19     27.39 o 
  -2   8  12       73.69       36.31     42.28 o 
  -1   8  12       19.51       18.51     25.16 o 
   0   8  12        9.22       29.18     36.32 o 
   1   8  12       52.91       67.64     28.11 o 
   2   8  12        9.81       -8.74     25.39 o 
   3   8  12        2.28      -19.35     30.07 o 
   4   8  12       14.95       50.91     38.70 o 
  -3   9  12       35.45       22.95     46.89 o 
  -2   9  12       24.75      -17.29     22.33 o 
  -1   9  12        7.21      -10.72     32.75 o 
   0   9  12       59.41       36.03     39.30 o 
   1   9  12       14.77       -2.08     33.64 o 
   2   9  12        8.43        7.74     34.24 o 
   3   9  12       24.10        6.85     34.54 o 
   4   9  12       11.13       16.08     40.19 o 
  -3  10  12        7.78      -32.75     34.24 o 
  -2  10  12       10.98      -34.83     34.83 o 
  -1  10  12        2.51        3.57     33.64 o 
   0  10  12       19.76        4.17     39.00 o 
   1  10  12       64.43       52.70     44.66 o 
   4  10  12        9.31      -28.88     32.15 o 
  -3  11  12       45.56      -38.41     38.41 o 
  -2  11  12       29.05      -33.64     33.64 o 
  -1  11  12        6.85      -32.75     32.75 o 
   0  11  12       26.90       -5.95     39.60 o 
   0 -14  13        0.16       -0.06     25.97 o 
  -2 -13  13       10.10       55.67     45.25 o 
  -1 -13  13       11.18       -4.76     23.32 o 
   0 -13  13        0.58       32.05     26.79 o 
   1 -13  13       25.87       74.29     27.68 o 
  -2 -12  13       12.50       53.59     41.68 o 
  -1 -12  13       24.87       16.24     29.03 o 
   0 -12  13        8.31      -10.04     29.03 o 
   1 -12  13       17.54       43.31     24.50 o 
   2 -12  13        0.02       11.01     25.96 o 
  -3 -11  13       39.27       82.47     50.02 o 
  -2 -11  13        4.25      -13.40     32.45 o 
  -1 -11  13       23.31       34.27     24.20 o 
   0 -11  13        2.07      -21.73     21.73 o 
   1 -11  13       20.86       83.12     28.40 o 
   2 -11  13        5.32       16.30     23.39 o 
   3 -11  13        0.38      -10.12     41.68 o 
  -3 -10  13        0.65       13.70     38.11 o 
  -2 -10  13        5.30       19.05     37.51 o 
  -1 -10  13       13.22        1.06     34.24 o 
   0 -10  13       27.15       31.27     24.38 o 
   1 -10  13        8.71       35.56     22.45 o 
   2 -10  13        7.79       11.07     46.15 o 
   3 -10  13        2.36      -18.16     44.66 o 
  -4  -9  13       10.68        3.87     38.70 o 
  -3  -9  13        1.54      -10.42     31.26 o 
  -2  -9  13       17.40       25.95     22.88 o 
  -1  -9  13        7.15       27.92     20.89 o 
   0  -9  13        3.72       21.80     22.47 o 
   1  -9  13       32.06       18.95     24.20 o 
   2  -9  13       20.82       33.01     23.96 o 
   3  -9  13        1.15      -20.65     20.65 o 
   4  -9  13       15.95       30.96     44.96 o 
  -4  -8  13      111.95      102.74     46.75 o 
  -3  -8  13        0.78      -21.44     28.58 o 
  -2  -8  13       75.85      106.43     25.89 o 
  -1  -8  13        0.87       29.64     21.89 o 
   0  -8  13        8.09       20.05     20.76 o 
   1  -8  13       11.98       34.59     43.47 o 
   2  -8  13        5.98       13.89     21.14 o 
   3  -8  13        5.25      -10.24     21.96 o 
   4  -8  13        2.14        8.04     37.22 o 
  -4  -7  13       46.53       68.18     41.09 o 
  -3  -7  13        4.30       56.27     37.22 o 
  -2  -7  13       58.28       33.02     21.82 o 
  -1  -7  13        9.43       13.45     20.21 o 
   0  -7  13        1.10       38.09     21.21 o 
   1  -7  13       10.23       20.57     19.59 o 
   2  -7  13        7.93       16.33     21.38 o 
   3  -7  13       14.09       37.36     21.58 o 
   4  -7  13       10.53       10.12     41.68 o 
  -4  -6  13       40.05       80.39     39.60 o 
  -3  -6  13       13.89       -2.38     28.58 o 
  -2  -6  13       46.54       41.12     21.10 o 
  -1  -6  13       13.75       24.56     20.83 o 
   0  -6  13        4.32       20.57     24.41 o 
   1  -6  13       43.55       36.23     22.52 o 
   2  -6  13       21.91       41.98     23.35 o 
   3  -6  13       13.47       18.02     22.95 o 
   4  -6  13       13.94       18.91     25.77 o 
  -4  -5  13       47.98       41.09     34.54 o 
  -3  -5  13       26.50       45.34     21.15 o 
  -2  -5  13       39.27       44.77     28.43 o 
  -1  -5  13       53.05       30.37     18.82 o 
   0  -5  13       12.66      -26.62     29.03 o 
   1  -5  13        5.85      -10.17     18.63 o 
   2  -5  13       21.89      -18.83     24.12 o 
   3  -5  13       16.38       14.50     20.60 o 
   4  -5  13       20.74        6.15     18.86 o 
  -5  -4  13        9.11       24.41     32.45 o 
  -4  -4  13       18.59       69.67     37.22 o 
  -3  -4  13       21.85       27.99     20.42 o 
  -2  -4  13       38.15       45.11     20.45 o 
  -1  -4  13      140.90      113.12     25.15 o 
   0  -4  13       37.31       41.91     38.11 o 
   1  -4  13       21.97       30.29     20.02 o 
   2  -4  13       10.90       10.19     20.10 o 
   3  -4  13       27.78       12.81     19.37 o 
   4  -4  13       29.46       37.06     19.96 o 
   5  -4  13        0.19      -11.77     22.78 o 
  -5  -3  13        9.42       44.06     33.35 o 
  -4  -3  13       23.92       33.64     33.35 o 
  -3  -3  13       60.24       72.07     21.41 o 
  -2  -3  13       90.67       88.44     22.93 o 
  -1  -3  13      290.98      359.90     48.56 o 
   0  -3  13       65.70       52.34     22.10 o 
   1  -3  13       51.71       81.86     23.47 o 
   2  -3  13        0.81      -16.61     18.56 o 
   3  -3  13       38.44       27.20     17.57 o 
   4  -3  13       30.94       19.22     33.79 o 
   5  -3  13        0.26       -8.01     22.77 o 
  -5  -2  13        2.93       47.04     35.13 o 
  -4  -2  13       45.18       65.80     32.45 o 
  -3  -2  13       59.04       38.27     20.98 o 
  -2  -2  13       55.49       25.20     19.05 o 
  -1  -2  13      191.59      216.04     30.13 o 
   0  -2  13       56.08       56.84     22.00 o 
   1  -2  13      104.58       58.80     21.74 o 
   2  -2  13        3.16        4.85     22.18 o 
   3  -2  13       81.65       96.62     20.84 o 
   4  -2  13       24.72       22.14     23.36 o 
   5  -2  13       10.38        5.45     23.64 o 
  -5  -1  13       70.04       83.37     41.09 o 
  -4  -1  13       11.69       15.18     34.83 o 
  -3  -1  13      162.65      201.81     70.58 o 
  -2  -1  13       25.93       38.58     19.99 o 
  -1  -1  13      277.49      321.41     35.78 o 
   0  -1  13       64.85       78.29     42.13 o 
   1  -1  13      146.27      159.82     37.08 o 
   2  -1  13        0.61       34.01     22.07 o 
   3  -1  13      128.57      136.85     23.38 o 
   4  -1  13        8.85       34.39     23.95 o 
   5  -1  13       13.28       45.63     27.38 o 
  -5   0  13       27.21       27.69     36.62 o 
  -4   0  13       32.13       76.22     37.81 o 
  -3   0  13       72.42       58.31     22.63 o 
  -2   0  13        3.32       -2.66     22.03 o 
  -1   0  13      149.22      133.56     20.14 o 
   0   0  13      102.25       68.67     38.86 o 
   1   0  13      146.72      105.92     25.51 o 
   2   0  13        2.16       28.42     20.29 o 
   3   0  13      113.02      100.70     21.67 o 
   4   0  13        5.65      -20.24     20.24 o 
   5   0  13       16.65       38.55     44.36 o 
  -5   1  13       70.06       91.41     41.98 o 
  -4   1  13       11.74       29.18     31.56 o 
  -3   1  13      162.73      236.77     47.06 o 
  -2   1  13       25.82       20.70     34.09 o 
  -1   1  13      277.56      287.54     26.75 o 
   0   1  13       64.80       52.45     22.78 o 
   1   1  13      146.19      126.49     27.26 o 
   2   1  13        0.61       -5.60     14.56 o 
   3   1  13      128.58      124.92     29.51 o 
   4   1  13        8.86      -10.90     22.60 o 
   5   1  13       13.29       25.11     24.87 o 
  -5   2  13        2.92       44.66     38.11 o 
  -4   2  13       45.19       85.75     38.41 o 
  -3   2  13       58.95       99.15     35.73 o 
  -2   2  13       55.68       34.24     20.70 o 
  -1   2  13      191.45      185.78     27.89 o 
   0   2  13       56.16       25.99     20.59 o 
   1   2  13      104.77       86.51     25.37 o 
   2   2  13        3.14      -15.49     15.86 o 
   3   2  13       81.66       95.62     31.12 o 
   4   2  13       24.71       41.99     25.68 o 
   5   2  13       10.35       29.59     26.36 o 
  -4   3  13       23.83       41.68     33.64 o 
  -3   3  13       60.42       29.78     29.18 o 
  -2   3  13       90.51       88.53     38.12 o 
  -1   3  13      291.33      302.59     54.61 o 
   0   3  13       65.66       94.86     37.73 o 
   1   3  13       51.69       66.08     23.48 o 
   2   3  13        0.82       -9.16     18.88 o 
   3   3  13       38.39       60.89     40.64 o 
   4   3  13       31.00       16.59     24.23 o 
   5   3  13        0.26        6.38     24.60 o 
  -4   4  13       18.72       26.80     33.05 o 
  -3   4  13       21.75       26.50     29.77 o 
  -2   4  13       38.28       66.10     34.54 o 
  -1   4  13      140.59      130.33     38.79 o 
   0   4  13       37.33       22.42     18.00 o 
   1   4  13       21.86       -2.50     20.54 o 
   2   4  13       10.87      -15.18     28.28 o 
   3   4  13       27.85       58.59     24.38 o 
   4   4  13       29.43       28.28     24.81 o 
   5   4  13        0.19       24.84     24.42 o 
  -4   5  13       47.85       11.61     35.13 o 
  -3   5  13       26.50       44.36     30.96 o 
  -2   5  13       39.21       37.52     30.97 o 
  -1   5  13       53.24       38.85     19.42 o 
   0   5  13       12.67       23.72     17.90 o 
   1   5  13        5.94      -17.84     19.13 o 
   2   5  13       21.94        8.63     33.05 o 
   3   5  13       16.31        5.07     21.45 o 
   4   5  13       20.80       34.86     23.45 o 
  -4   6  13       40.11       22.03     34.24 o 
  -3   6  13       13.95      -13.70     27.69 o 
  -2   6  13       46.58       31.40     49.13 o 
  -1   6  13       13.63      -18.72     18.72 o 
   0   6  13        4.33       -7.42     16.98 o 
   1   6  13       43.33       27.29     33.94 o 
   2   6  13       21.91      -13.10     28.28 o 
   3   6  13       13.50       49.84     23.64 o 
   4   6  13       13.91       -5.50     23.02 o 
  -3   7  13        4.25       37.81     34.54 o 
  -2   7  13       58.34        0.28     23.72 o 
  -1   7  13        9.31      -15.80     53.14 o 
   0   7  13        1.10      -12.80     17.62 o 
   1   7  13       10.24       25.68     25.89 o 
   2   7  13        7.93       31.56     35.43 o 
   3   7  13       14.06      -13.10     30.67 o 
   4   7  13       10.53        2.35     24.41 o 
  -3   8  13        0.77       -9.23     32.15 o 
  -2   8  13       75.84       98.95     78.01 o 
  -1   8  13        0.89      -25.01     31.26 o 
   0   8  13        8.07      -32.15     32.15 o 
   1   8  13       11.98       34.68     32.01 o 
   2   8  13        6.01       10.72     36.02 o 
   3   8  13        5.25       -6.85     35.43 o 
   4   8  13        2.15       34.22     26.94 o 
  -3   9  13        1.54       -8.63     29.47 o 
  -2   9  13       17.42       -5.64     35.73 o 
  -1   9  13        7.10      -30.67     30.67 o 
   0   9  13        3.74      -25.60     36.32 o 
   2   9  13       20.78       39.60     38.41 o 
   3   9  13        1.13      -31.26     35.73 o 
   4   9  13       15.93       16.67     41.68 o 
  -2  10  13        5.27      -38.11     38.11 o 
  -1  10  13       13.24      -35.73     35.73 o 
  -1 -12  14        3.98       29.03     26.73 o 
   0 -12  14       14.68       40.50     26.36 o 
   1 -12  14        0.45       17.78     26.46 o 
  -2 -11  14       15.85       53.29     41.98 o 
  -1 -11  14        1.44        5.49     23.83 o 
   0 -11  14       17.05       69.74     27.12 o 
   1 -11  14        8.94       26.38     25.08 o 
   2 -11  14       12.56       25.99     27.13 o 
  -2 -10  14       15.83       39.30     38.70 o 
  -1 -10  14        5.11       -7.96     23.24 o 
   0 -10  14        8.68        3.24     22.60 o 
   1 -10  14       14.15       13.96     24.11 o 
   2 -10  14       18.85       74.23     33.49 o 
  -3  -9  14        1.16       49.72     41.09 o 
  -2  -9  14       32.08       48.83     36.62 o 
  -1  -9  14        5.98       21.50     23.07 o 
   0  -9  14        8.18       11.75     22.78 o 
   1  -9  14       11.70      -19.07     19.07 o 
   2  -9  14       15.91       38.47     25.16 o 
   3  -9  14        9.01      -37.81     37.81 o 
  -3  -8  14        5.29        7.74     32.15 o 
  -2  -8  14       28.21       51.52     39.15 o 
  -1  -8  14       42.21       72.54     26.60 o 
   0  -8  14        9.90       29.27     22.10 o 
   1  -8  14       65.32       60.71     24.97 o 
   2  -8  14       15.33       15.26     25.46 o 
   3  -8  14       49.41       55.62     27.29 o 
  -3  -7  14        1.17       11.02     31.26 o 
  -2  -7  14       24.98       29.65     21.25 o 
  -1  -7  14       24.10       36.04     28.58 o 
   0  -7  14       28.45       56.92     26.35 o 
   1  -7  14       37.79       49.59     24.80 o 
   2  -7  14       27.77       46.47     31.11 o 
   3  -7  14       10.35       16.73     26.15 o 
  -4  -6  14        1.18      -11.31     30.96 o 
  -3  -6  14        0.60       35.43     33.94 o 
  -2  -6  14       20.23        8.11     20.20 o 
  -1  -6  14       45.93       61.52     22.39 o 
   0  -6  14       24.45       58.94     24.41 o 
   1  -6  14       93.72       78.29     49.88 o 
   2  -6  14       10.43       47.92     23.30 o 
   3  -6  14       66.22      102.46     33.80 o 
   4  -6  14        7.29       12.21     43.17 o 
  -4  -5  14       11.83        3.57     35.43 o 
  -3  -5  14        6.35       28.58     32.45 o 
  -2  -5  14       48.63       49.29     23.57 o 
  -1  -5  14        9.68       -0.29     32.90 o 
   0  -5  14       53.47       57.52     33.50 o 
   1  -5  14       40.58       37.46     22.75 o 
   2  -5  14       25.25       22.88     23.68 o 
   3  -5  14       16.90       19.08     24.11 o 
   4  -5  14       12.11       12.07     25.31 o 
  -4  -4  14       34.29       35.13     36.92 o 
  -3  -4  14        2.48       25.86     20.39 o 
  -2  -4  14       53.04       70.59     22.83 o 
  -1  -4  14        3.81       11.93     19.38 o 
   0  -4  14       43.45       34.80     22.61 o 
   1  -4  14       32.61       10.11     25.75 o 
   2  -4  14       15.85       33.37     23.53 o 
   3  -4  14       64.52       26.24     24.03 o 
   4  -4  14       16.15        6.29     25.29 o 
  -4  -3  14       52.72      117.61     42.28 o 
  -3  -3  14        1.52      -13.69     20.29 o 
  -2  -3  14       91.73       92.36     26.21 o 
  -1  -3  14        2.96       12.53     19.47 o 
   0  -3  14       63.83       23.61     21.61 o 
   1  -3  14        5.22       -0.45     19.95 o 
   2  -3  14       11.89        0.50     21.45 o 
   3  -3  14       11.50        9.96     22.93 o 
   4  -3  14        6.81       71.75     45.25 o 
  -4  -2  14       50.57      150.07     45.56 o 
  -3  -2  14        6.51      -16.87     19.97 o 
  -2  -2  14       61.90       48.68     23.58 o 
  -1  -2  14        0.13       -6.53     17.57 o 
   0  -2  14       69.97       47.06     24.67 o 
   1  -2  14        2.46       15.57     21.09 o 
   2  -2  14       20.55       63.96     36.62 o 
   3  -2  14       20.69        6.99     24.27 o 
   4  -2  14        2.56      -21.00     21.92 o 
  -4  -1  14       26.87       37.51     36.92 o 
  -3  -1  14        4.50       10.42     22.15 o 
  -2  -1  14       78.00      105.90     26.39 o 
  -1  -1  14        0.12      -15.98     15.98 o 
   0  -1  14      106.08       97.73     27.31 o 
   1  -1  14        1.47       -7.59     20.54 o 
   2  -1  14       47.71       32.72     22.32 o 
   3  -1  14        2.70       11.09     21.57 o 
   4  -1  14        0.27      -14.10     22.68 o 
  -4   0  14        9.39       85.15     41.38 o 
  -3   0  14        0.87       21.08     20.74 o 
  -2   0  14       42.49       40.79     21.16 o 
  -1   0  14        0.01       -4.17     19.37 o 
   0   0  14       57.50      102.09     27.83 o 
   1   0  14        1.48        5.79     19.74 o 
   2   0  14       22.94       29.53     22.04 o 
   3   0  14        4.36       -7.53     21.78 o 
   4   0  14        0.53      -11.11     22.25 o 
  -4   1  14       26.82        7.15     36.32 o 
  -3   1  14        4.51       -5.06     30.07 o 
  -2   1  14       78.07      104.76     26.44 o 
  -1   1  14        0.12      -12.67     17.62 o 
   0   1  14      106.23      110.02     27.16 o 
   1   1  14        1.50       11.87     20.37 o 
   2   1  14       47.73       35.86     22.29 o 
   3   1  14        2.73       47.34     37.51 o 
   4   1  14        0.27       10.69     23.56 o 
  -4   2  14       50.68       56.27     39.01 o 
  -3   2  14        6.51      -25.31     32.15 o 
  -2   2  14       61.79       79.41     25.76 o 
  -1   2  14        0.12      -18.84     18.84 o 
   0   2  14       69.75       87.88     23.94 o 
   1   2  14        2.43      -18.40     18.40 o 
   2   2  14       20.49        1.59     20.63 o 
   3   2  14       20.64       22.63     36.62 o 
   4   2  14        2.55       14.29     23.69 o 
  -4   3  14       52.68      119.40     44.96 o 
  -3   3  14        1.52       -3.87     33.05 o 
  -2   3  14       91.83      136.53     28.96 o 
  -1   3  14        2.94      -19.05     25.31 o 
   0   3  14       64.07       83.43     36.86 o 
   1   3  14        5.20       18.61     22.78 o 
   2   3  14       11.95       37.05     24.35 o 
   3   3  14       11.53       11.91     36.92 o 
   4   3  14        6.82      -22.40     22.81 o 
  -4   4  14       34.32       13.40     34.54 o 
  -3   4  14        2.49       -2.08     29.77 o 
  -2   4  14       52.96       68.19     37.22 o 
  -1   4  14        3.81       24.97     27.17 o 
   0   4  14       43.30       51.58     20.06 o 
   1   4  14       32.69       13.25     23.79 o 
   2   4  14       15.78       29.48     34.83 o 
   3   4  14       64.51      157.81     45.56 o 
   4   4  14       16.13       33.52     24.71 o 
  -4   5  14       11.78       -7.44     35.13 o 
  -3   5  14        6.33       55.38     35.73 o 
  -2   5  14       48.59       61.63     37.22 o 
  -1   5  14        9.69       -7.07     18.11 o 
   0   5  14       53.58       45.94     21.59 o 
   1   5  14       40.54       35.23     20.83 o 
   2   5  14       25.31       -1.19     35.13 o 
   3   5  14       16.91       45.85     37.81 o 
   4   5  14       12.13      -15.48     35.73 o 
  -4   6  14        1.19       25.60     37.51 o 
  -3   6  14        0.61       -8.63     31.56 o 
  -2   6  14       20.21       76.22     39.30 o 
  -1   6  14       45.89       47.88     27.69 o 
   0   6  14       24.38      -21.54     24.75 o 
   1   6  14       93.78      132.71     73.10 o 
   2   6  14       10.40       47.04     36.32 o 
   3   6  14       66.21       69.08     40.79 o 
   4   6  14        7.27       44.66     43.17 o 
  -3   7  14        1.18       23.82     30.07 o 
  -2   7  14       24.94       15.18     36.03 o 
  -1   7  14       24.15       22.52     57.61 o 
   0   7  14       28.49       14.17     20.45 o 
   1   7  14       37.83       24.73     34.24 o 
   2   7  14       27.79       25.61     37.81 o 
   3   7  14       10.37       22.03     38.41 o 
  -3   8  14        5.29      -32.75     32.75 o 
  -2   8  14       28.16       45.26     34.54 o 
  -1   8  14       42.19       33.19     27.28 o 
   0   8  14        9.87      -36.32     36.32 o 
   1   8  14       65.31       74.44     40.79 o 
   2   8  14       15.35       47.64     40.49 o 
   3   8  14       49.39      -16.67     35.73 o 
  -3   9  14        1.16       13.70     38.41 o 
  -2   9  14       32.12       42.28     36.62 o 
  -1   9  14        5.99      -34.83     34.83 o 
   2   9  14       15.87       66.10     41.98 o 
   3   9  14        9.03      -29.47     37.22 o 
  -1 -10  15        3.48       26.07     25.44 o 
   0 -10  15        5.34       24.94     25.87 o 
   1 -10  15        0.68       16.06     25.64 o 
  -1  -9  15        2.24      -14.81     39.75 o 
   0  -9  15       38.71       55.26     25.45 o 
   1  -9  15       17.61       17.54     23.56 o 
  -2  -8  15        9.71       20.84     35.73 o 
  -1  -8  15        2.44       17.49     30.22 o 
   0  -8  15        4.61       28.16     26.79 o 
   1  -8  15        8.54       26.95     23.53 o 
   2  -8  15        0.36       22.84     30.81 o 
  -2  -7  15       79.89       87.82     41.24 o 
  -1  -7  15        0.88       14.67     21.24 o 
   0  -7  15       62.43       44.45     34.69 o 
   1  -7  15       10.03       -9.18     26.80 o 
   2  -7  15        6.16       22.27     25.39 o 
  -3  -6  15        1.87        8.93     33.94 o 
  -2  -6  15       35.86       33.27     23.89 o 
  -1  -6  15        0.45        7.93     23.79 o 
   0  -6  15       19.11       34.68     24.38 o 
   1  -6  15        1.88       30.48     24.38 o 
   2  -6  15        1.65      -30.22     30.22 o 
   3  -6  15        2.96       44.81     45.40 o 
  -3  -5  15        4.46       10.12     32.45 o 
  -2  -5  15       79.27      115.63     27.37 o 
  -1  -5  15        3.04       12.21     21.78 o 
   0  -5  15       61.54       58.65     24.92 o 
   1  -5  15        0.35       11.68     40.19 o 
   2  -5  15       71.06       34.13     70.42 o 
   3  -5  15        3.14        0.76     24.41 o 
  -3  -4  15       62.42      192.35     51.81 o 
  -2  -4  15       21.64       20.63     22.51 o 
  -1  -4  15        7.25       36.05     22.30 o 
   0  -4  15       11.25       13.81     21.12 o 
   1  -4  15        4.42      -21.13     21.13 o 
   2  -4  15        8.59       -4.12     24.63 o 
   3  -4  15        1.22       14.55     24.16 o 
  -3  -3  15       32.01       42.58     37.81 o 
  -2  -3  15       27.89       37.86     22.99 o 
  -1  -3  15        9.09       17.57     22.63 o 
   0  -3  15       56.12       13.66     21.16 o 
   1  -3  15        0.16        4.52     22.12 o 
   2  -3  15      128.64      132.57     33.06 o 
   3  -3  15       10.65      -11.02     22.63 o 
  -3  -2  15      133.73      161.02     31.20 o 
  -2  -2  15       20.93        4.87     19.35 o 
  -1  -2  15       51.12       76.99     25.31 o 
   0  -2  15        6.56        6.72     21.14 o 
   1  -2  15        9.04      -10.90     21.44 o 
   2  -2  15        1.50       73.01     26.53 o 
   3  -2  15        2.30       -6.08     30.07 o 
  -3  -1  15       42.56       50.08     65.80 o 
  -2  -1  15       65.25       60.85     24.84 o 
  -1  -1  15       15.21       -1.10     19.95 o 
   0  -1  15       81.35      118.90     28.76 o 
   1  -1  15        2.06       27.37     23.10 o 
   2  -1  15       39.22       52.88     26.93 o 
   3  -1  15        7.53      -20.58     23.45 o 
  -3   0  15      112.51      158.12     47.05 o 
  -2   0  15        2.61      -16.19     20.22 o 
  -1   0  15       49.73       30.02     23.40 o 
   0   0  15        5.75       13.80     21.14 o 
   1   0  15       20.84       12.75     22.53 o 
   2   0  15        0.32       11.82     23.84 o 
   3   0  15       38.97       43.46     27.97 o 
  -3   1  15       42.47      137.26     45.85 o 
  -2   1  15       65.29      110.62     29.98 o 
  -1   1  15       15.18       14.32     22.51 o 
   0   1  15       81.38       65.44     40.05 o 
   1   1  15        2.06        4.00     23.78 o 
   2   1  15       39.22       40.79     27.37 o 
   3   1  15        7.53      -11.61     36.32 o 
  -3   2  15      133.83      102.74     43.78 o 
  -2   2  15       20.87       35.40     24.50 o 
  -1   2  15       51.18       44.12     23.45 o 
   0   2  15        6.54      -12.65     23.97 o 
   1   2  15        9.04        5.55     23.61 o 
   2   2  15        1.49       14.71     22.29 o 
   3   2  15        2.31       52.70     39.60 o 
  -3   3  15       31.93       61.63     41.98 o 
  -2   3  15       27.94       39.60     25.68 o 
  -1   3  15        9.06       18.45     23.23 o 
   0   3  15       56.14       33.62     20.41 o 
   1   3  15        0.16       13.40     23.79 o 
   2   3  15      128.64       96.46     29.70 o 
   3   3  15       10.64       32.15     37.22 o 
  -3   4  15       62.48      118.51     46.15 o 
  -2   4  15       21.61       -0.30     33.05 o 
  -1   4  15        7.26      -23.75     23.76 o 
   0   4  15       11.22      -16.35     18.50 o 
   1   4  15        4.41       42.61     19.86 o 
   2   4  15        8.60       -6.25     37.22 o 
   3   4  15        1.22       29.18     39.00 o 
  -3   5  15        4.47       36.92     37.22 o 
  -2   5  15       79.32      109.28     45.86 o 
  -1   5  15        3.05       26.93     25.41 o 
   0   5  15       61.60       49.34     31.53 o 
   1   5  15        0.35        4.74     20.05 o 
   2   5  15       71.05      109.28     44.66 o 
   3   5  15        3.14       58.65     44.66 o 
  -3   6  15        1.88       19.35     40.49 o 
  -2   6  15       35.85        8.93     36.03 o 
  -1   6  15        0.46       16.97     32.75 o 
   0   6  15       19.08       -4.49     27.51 o 
   1   6  15        1.88       26.79     39.60 o 
   2   6  15        1.64       -1.79     34.83 o 
   3   6  15        2.96       22.92     41.38 o 
  -2   7  15       79.92       64.91     39.30 o 
  -1   7  15        0.88       -1.79     33.64 o 
   0   7  15       62.47       75.86     31.92 o 
   1   7  15       10.02      -29.77     29.77 o 
   2   7  15        6.17       15.48     43.47 o 
  -2   8  15        9.72      130.70     47.04 o 
  -1   8  15        2.44        5.36     36.32 o 
   1   8  15        8.55      -18.16     39.90 o 
   2   8  15        0.36       12.80     41.09 o 
  -1  -7  16        1.50        8.66     24.86 o 
   0  -7  16        0.00      -21.07     27.99 o 
   1  -7  16        7.09       23.20     26.83 o 
  -1  -6  16       28.81       49.47     25.89 o 
   0  -6  16        8.08       -2.42     23.32 o 
   1  -6  16       44.08       76.47     30.54 o 
  -2  -5  16        7.84       29.18     25.43 o 
  -1  -5  16        0.63        0.45     21.23 o 
   0  -5  16        1.60       -4.77     27.99 o 
   1  -5  16       48.19       47.79     28.18 o 
   2  -5  16        0.12        7.27     40.64 o 
  -2  -4  16        1.63        6.89     23.99 o 
  -1  -4  16       92.58       97.65     29.30 o 
   0  -4  16        0.19        8.66     22.38 o 
   1  -4  16      100.09      144.88     31.23 o 
   2  -4  16        0.56       53.80     28.08 o 
  -2  -3  16       11.12       59.59     27.04 o 
  -1  -3  16        0.76       29.10     24.41 o 
   0  -3  16       30.74       48.30     28.88 o 
   1  -3  16       31.50       31.93     25.43 o 
   2  -3  16       24.15       34.37     29.77 o 
  -2  -2  16        7.24       27.24     25.45 o 
  -1  -2  16       91.56      129.62     29.75 o 
   0  -2  16        3.71      -17.70     22.09 o 
   1  -2  16       49.97       93.90     27.87 o 
   2  -2  16        2.28       -5.29     23.51 o 
  -2  -1  16        0.23        9.98     24.65 o 
  -1  -1  16        4.58        4.97     24.56 o 
   0  -1  16       32.66       16.07     24.44 o 
   1  -1  16        5.52       14.63     24.63 o 
   2  -1  16      185.50      218.34     38.11 o 
  -2   0  16        0.24       21.06     45.25 o 
  -1   0  16       45.23       52.38     26.31 o 
   0   0  16        0.15        0.64     22.66 o 
   1   0  16       15.25      -15.47     22.08 o 
   2   0  16        0.08       14.78     26.98 o 
  -2   1  16        0.23       -5.31     23.31 o 
  -1   1  16        4.58       23.67     23.16 o 
   0   1  16       32.67       16.34     25.56 o 
   1   1  16        5.51       -5.78     21.58 o 
   2   1  16      185.51      256.58     41.38 o 
  -2   2  16        7.24        1.95     24.75 o 
  -1   2  16       91.51      207.78     38.11 o 
   0   2  16        3.72       18.30     24.17 o 
   1   2  16       49.96      141.97     32.10 o 
   2   2  16        2.27      -11.63     23.68 o 
  -2   3  16       11.12       22.63     38.70 o 
  -1   3  16        0.75       25.55     27.00 o 
   0   3  16       30.74       22.33     23.99 o 
   1   3  16       31.48       36.21     45.11 o 
   2   3  16       24.16      -11.33     24.36 o 
  -2   4  16        1.63       50.31     41.09 o 
  -1   4  16       92.54       99.63     31.79 o 
   0   4  16        0.19      -13.63     27.09 o 
   1   4  16      100.09      115.97     34.16 o 
   2   4  16        0.56      -36.32     36.32 o 
  -2   5  16        7.85       34.54     40.49 o 
  -1   5  16        0.63       17.13     66.54 o 
   0   5  16        1.60       16.96     68.77 o 
   1   5  16       48.18       35.45     25.52 o 
   2   5  16        0.11       25.31     44.66 o 
  -1   6  16       28.81       46.74     42.87 o 
   0   6  16        8.08       67.73     29.66 o 
   1   6  16       44.09       62.82     46.75 o 
  -1   7  16        1.50      -26.50     37.51 o 
   1   7  16        7.09        0.60     41.38 o 
   0  -2  17       18.05       18.96     27.74 o 
   0  -1  17        4.49       22.90     51.51 o 
  -1   0  17       43.79       45.10     28.55 o 
   0   0  17        0.90       15.28     26.98 o 
   0   1  17        4.51        8.69     26.60 o 
   0   2  17       18.03      -10.19     27.24 o 
                                                 
